# Supplementary material for: Differential whole-genome doubling and homologous recombination deficiencies across breast cancer subtypes from the Taiwanese population
Source: Commun Biol. 2021 Sep 9;4:1052. doi: 10.1038/s42003-021-02597-x (PMC8429690; doi:10.1038/s42003-021-02597-x)
Supplement: Supplementary file 4 — Supplementary Data 1 [file 42003_2021_2597_MOESM4_ESM.xlsx]

## Sheet: Supplementary Data 1
Supplementary Data 1. The number of indels called in each sample
Sample	Indel count	Subtype	WGD_class
CBCP00001-T1	3	Luminal A-like	Non-WGD
CBCP00002-T1	2		Non-WGD
CBCP00003-T1	0		Non-WGD
CBCP00004-T1	3	HER2-enriched	WGD
CBCP00005-T1	15	Luminal A-like	WGD
CBCP00006-T1	6	Luminal A-like	Non-WGD
CBCP00007-T1	13	Luminal A-like	WGD
CBCP00008-T1	2	Luminal A-like	Non-WGD
CBCP00009-T1	4	Luminal A-like	Non-WGD
CBCP00010-T1	3	Luminal A-like	Non-WGD
CBCP00011-T1	5		Non-WGD
CBCP00012-T1	8	Luminal B-like	Non-WGD
CBCP00013-T1	22	Luminal B-like	Non-WGD
CBCP00014-T1	20	Luminal A-like	WGD
CBCP00015-T1	3	Luminal A-like	Non-WGD
CBCP00020-T1	6	Luminal A-like	Non-WGD
CBCP00021-T1	7	Luminal A-like	Non-WGD
CBCP00022-T1	3	Triple negative	WGD
CBCP00023-T1	3	HER2-enriched	Non-WGD
CBCP00024-T1	7	Luminal B-like	Non-WGD
CBCP00025-T1	9	Luminal A-like	Non-WGD
CBCP00026-T1	1	Triple negative	Non-WGD
CBCP00027-T1	9	Luminal B-like	WGD
CBCP00032-T1	2	Luminal B-like	Non-WGD
CBCP00033-T1	6	HER2-enriched	WGD
CBCP00034-T1	2	HER2-enriched	Non-WGD
CBCP00035-T1	11	Triple negative	WGD
CBCP00036-T1	3		Non-WGD
CBCP00037-T1	12	Triple negative	WGD
CBCP00038-T1	10	Luminal A-like	Non-WGD
CBCP00039-T1	2	Luminal B-like	Non-WGD
CBCP00040-T1	7	Luminal B-like	Non-WGD
CBCP00041-T1	2	HER2-enriched	Non-WGD
CBCP00042-T1	14	HER2-enriched	WGD
CBCP00043-T1	5	Triple negative	Non-WGD
CBCP00044-T1	5	Luminal A-like	Non-WGD
CBCP00045-T1	11	HER2-enriched	Non-WGD
CBCP00046-T1	7	Luminal A-like	Non-WGD
CBCP00047-T1	2	Triple negative	Non-WGD
CBCP00048-T1	1	Luminal A-like	Non-WGD
CBCP00048-T2	5	Luminal A-like	Non-WGD
CBCP00049-T1	10	Luminal B-like	WGD
CBCP00050-T1	3	Luminal A-like	WGD
CBCP00051-T1	4	HER2-enriched	Non-WGD
CBCP00052-T1	4	Luminal A-like	Non-WGD
CBCP00053-T1	8	Triple negative	WGD
CBCP00054-T1	6	Luminal A-like	Non-WGD
CBCP00055-T1	9		Non-WGD
CBCP00056-T1	1	Luminal A-like	Non-WGD
CBCP00057-T1	1	HER2-enriched	Non-WGD
CBCP00058-T1	2	HER2-enriched	Non-WGD
CBCP00059-T1	3	Luminal A-like	Non-WGD
CBCP00060-T1	2	HER2-enriched	Non-WGD
CBCP00061-T1	0	Luminal A-like	Non-WGD
CBCP00062-T1	0	Triple negative	Non-WGD
CBCP00063-T1	11	Triple negative	Non-WGD
CBCP00064-T1	5	Luminal A-like	Non-WGD
CBCP00065-T1	1	Luminal A-like	Non-WGD
CBCP00066-T1	194	Luminal A-like	Non-WGD
CBCP00067-T1	8		Non-WGD
CBCP00068-T1	0	Luminal B-like	Non-WGD
CBCP00069-T1	4	Triple negative	WGD
CBCP00070-T1	2	Luminal A-like	Non-WGD
CBCP00070-T2	4	Luminal A-like	Non-WGD
CBCP00071-T1	1		Non-WGD
CBCP00072-T1	167		Non-WGD
CBCP00073-T1	2	Luminal A-like	Non-WGD
CBCP00074-T1	5	Luminal A-like	WGD
CBCP00075-T1	9	Luminal B-like	WGD
CBCP00076-T2	15	Luminal A-like	Non-WGD
CBCP00077-T1	1	Luminal A-like	Non-WGD
CBCP00078-T1	6	Triple negative	Non-WGD
CBCP00079-T1	5	Luminal A-like	Non-WGD
CBCP00080-T1	0	Luminal B-like	Non-WGD
CBCP00081-T1	1	Luminal A-like	Non-WGD
CBCP00082-T1	3	Luminal A-like	Non-WGD
CBCP00083-T1	7	Luminal A-like	Non-WGD
CBCP00084-T1	4	Luminal A-like	WGD
CBCP00085-T1	5	Luminal A-like	Non-WGD
CBCP00086-T1	89	Luminal A-like	Non-WGD
CBCP00087-T1	3	Luminal A-like	Non-WGD
CBCP00102-T1	3	Luminal A-like	WGD
CBCP00105-T1	7	Luminal A-like	Non-WGD
CBCP00111-T1	31	HER2-enriched	Non-WGD
CBCP00112-T1	49	Luminal A-like	Non-WGD
CBCP00113-T1	42	Luminal B-like	Non-WGD
CBCP00114-T1	39	Luminal A-like	Non-WGD
CBCP00116-T1	40	Luminal A-like	Non-WGD
CBCP00117-T1	30	Luminal A-like	Non-WGD
CBCP00118-T1	31		Non-WGD
CBCP00119-T1	42		Non-WGD
CBCP00169-T1	4	Luminal A-like	Non-WGD
CBCP00170-T1	3	Luminal A-like	Non-WGD
CBCP00171-T1	2	Luminal A-like	Non-WGD
CBCP00172-T1	12	Luminal A-like	Non-WGD
CBCP00173-T1	3	Luminal B-like	Non-WGD
CBCP00174-T1	6	Luminal A-like	Non-WGD
CBCP00252-T1	2	Luminal A-like	Non-WGD
CBCP00253-T1	1	Luminal A-like	Non-WGD
CBCP00254-T1	6	Triple negative	Non-WGD
CBCP00255-T1	5	Luminal A-like	Non-WGD
CBCP00256-T1	2	Luminal A-like	Non-WGD
CBCP00257-T1	13	Luminal A-like	WGD
CBCP00258-T1	3	Luminal A-like	Non-WGD
CBCP00259-T1	4	HER2-enriched	Non-WGD
CBCP00260-T1	6	Luminal A-like	Non-WGD
CBCP00261-T1	3	Luminal A-like	Non-WGD
CBCP00262-T1	12	Luminal A-like	WGD
CBCP00263-T1	2	Luminal A-like	Non-WGD
CBCP00264-T1	4	Luminal A-like	Non-WGD
CBCP00265-T1	4	Luminal A-like	Non-WGD
CBCP00266-T1	4	HER2-enriched	Non-WGD
CBCP00267-T1	11	HER2-enriched	Non-WGD
CBCP00268-T1	17	Triple negative	WGD
CBCP00269-T1	4	Luminal A-like	Non-WGD
CBCP00271-T1	61	Triple negative	WGD
WGD: whole-genome doubling
