# Supplementary material for: Differential whole-genome doubling and homologous recombination deficiencies across breast cancer subtypes from the Taiwanese population
Source: Commun Biol. 2021 Sep 9;4:1052. doi: 10.1038/s42003-021-02597-x (PMC8429690; doi:10.1038/s42003-021-02597-x)
Supplement: Supplementary file 5 — Supplementary Data 2 [file 42003_2021_2597_MOESM5_ESM.xlsx]

## Sheet: Supplementary Data 2
Supplementary Data 2. Sequencing and sample quality metric for whole-genome doubling samples
Sample	PCT_Q30_BASES_R1	PCT_Q30_BASES_R2	PCT_PF_UQ_READS_ALIGNED	MEAN_TARGET_COVERAGE	PCT_TARGET_BASES_20X	Tissue	Purity	Subtype
CBCP00004-N1	0.941904	0.938053	0.994664	26.0786	0.541562	Normal
CBCP00004-T1	0.941771	0.924969	0.994752	26.8539	0.537945	Tumor	0.622702	HER2-enriched
CBCP00005-N1	0.942037	0.922049	0.994438	31.8225	0.612599	Normal
CBCP00005-T1	0.936339	0.92094	0.99417	65.3161	0.773532	Tumor	0.475133	Luminal A-like
CBCP00007-N1	0.944463	0.921497	0.995907	52.5986	0.773029	Normal
CBCP00007-T1	0.928672	0.928518	0.995561	40.5369	0.695834	Tumor	0.461993	Luminal A-like
CBCP00014-N1	0.957352	0.943463	0.999458	57.9325	0.920479	Normal
CBCP00014-T1	0.959383	0.948743	0.99958	59.9886	0.898289	Tumor	0.444784	Luminal A-like
CBCP00022-N1	0.952167	0.904091	0.998589	73.3965	0.941126	Normal
CBCP00022-T1	0.952272	0.897381	0.998887	101.541	0.953508	Tumor	0.735889	Triple negative
CBCP00027-N1	0.951062	0.903744	0.999024	78.006	0.948829	Normal
CBCP00027-T1	0.950468	0.896957	0.99882	72.1961	0.93294	Tumor	0.325359	Luminal B-like
CBCP00033-N1	0.942974	0.862064	0.998104	68.4633	0.942176	Normal
CBCP00033-T1	0.942517	0.87913	0.998773	61.3655	0.917385	Tumor	0.373228	HER2-enriched
CBCP00035-N1	0.941956	0.880712	0.998754	60.4849	0.932775	Normal
CBCP00035-T1	0.942112	0.873632	0.998614	75.8699	0.936208	Tumor	0.666282	Triple negative
CBCP00037-N1	0.94908	0.894147	0.995358	60.1025	0.928341	Normal
CBCP00037-T1	0.948037	0.875335	0.997942	57.5521	0.912934	Tumor	0.612748	Triple negative
CBCP00042-N1	0.93971	0.875166	0.998229	90.0324	0.956207	Normal
CBCP00042-T1	0.932575	0.843491	0.996177	88.7241	0.936013	Tumor	0.815193	HER2-enriched
CBCP00049-N1	0.951753	0.903225	0.999127	43.715	0.874966	Normal
CBCP00049-T1	0.948786	0.898408	0.998854	62.4833	0.926261	Tumor	0.189255	Luminal B-like
CBCP00050-N1	0.948369	0.904969	0.998899	54.7297	0.917339	Normal
CBCP00050-T1	0.943099	0.897171	0.998849	48.1589	0.886033	Tumor	0.392642	Luminal A-like
CBCP00053-N1	0.948268	0.870913	0.998306	43.5969	0.875465	Normal
CBCP00053-T1	0.94971	0.891211	0.996914	69.9989	0.933742	Tumor	0.615164	Triple negative
CBCP00069-N1	0.937882	0.881768	0.999134	41.2063	0.861592	Normal
CBCP00069-T1	0.939112	0.87555	0.999074	49.6062	0.870847	Tumor	0.682676	Triple negative
CBCP00074-N1	0.93549	0.860642	0.998547	53.5457	0.924383	Normal
CBCP00074-T1	0.94123	0.866454	0.998392	55.3988	0.904996	Tumor	0.531006	Luminal A-like
CBCP00075-N1	0.937513	0.863988	0.998612	44.4634	0.892568	Normal
CBCP00075-T1	0.943319	0.870367	0.998774	59.2863	0.926065	Tumor	0.275916	Luminal B-like
CBCP00084-N1	0.944388	0.915499	0.99844	57.7405	0.925109	Normal
CBCP00084-T1	0.958983	0.922839	0.999005	61.8407	0.932823	Tumor	0.3312	Luminal A-like
CBCP00102-N1	0.94219	0.861227	0.998598	53.5049	0.921526	Normal
CBCP00102-T1	0.939624	0.846741	0.997997	62.3595	0.934924	Tumor	0.41495	Luminal A-like
CBCP00257-N1	0.941667	0.838453	0.998341	53.5547	0.919574	Normal
CBCP00257-T1	0.939863	0.824071	0.997585	53.7685	0.914432	Tumor	0.362729	Luminal A-like
CBCP00262-N1	0.942848	0.865587	0.998433	62.9664	0.940458	Normal
CBCP00262-T1	0.940664	0.864142	0.998487	47.6328	0.894905	Tumor	0.247832	Luminal A-like
CBCP00268-N1	0.945975	0.868799	0.998735	58.2843	0.928245	Normal
CBCP00268-T1	0.944956	0.848802	0.998092	66.9581	0.938624	Tumor	0.36372	Triple negative
CBCP00271-N1	0.968021	0.957119	0.998135	62.1368	0.720483	Normal
CBCP00271-T1	0.962952	0.953578	0.997439	61.0472	0.722277	Tumor	0.401577	Triple negative
