# Supplementary material for: Differential whole-genome doubling and homologous recombination deficiencies across breast cancer subtypes from the Taiwanese population
Source: Commun Biol. 2021 Sep 9;4:1052. doi: 10.1038/s42003-021-02597-x (PMC8429690; doi:10.1038/s42003-021-02597-x)
Supplement: Supplementary file 6 — Supplementary Data 3 [file 42003_2021_2597_MOESM6_ESM.xlsx]

## Sheet: Supplementary Data 3
Supplementary Data 3. The bootstrapping data for 95% confidence interval of mutational frequencies in each population
Bootstrap samples	AKT1_ASAM	AKT1_AFRAM	AKT1_BCTW	AKT1_CCSN	ARID1A_ASAM	ARID1A_AFRAM	ARID1A_BCTW	ARID1A_CCSN	CDH1_ASAM	CDH1_AFRAM	CDH1_BCTW	CDH1_CCSN	COMP_ASAM	COMP_AFRAM	COMP_BCTW	COMP_CCSN	ERN1_ASAM	ERN1_AFRAM	ERN1_BCTW	ERN1_CCSN	GATA3_ASAM	GATA3_AFRAM	GATA3_BCTW	GATA3_CCSN	KMT2A_ASAM	KMT2A_AFRAM	KMT2A_BCTW	KMT2A_CCSN	MAP3K1_ASAM	MAP3K1_AFRAM	MAP3K1_BCTW	MAP3K1_CCSN	NF1_ASAM	NF1_AFRAM	NF1_BCTW	NF1_CCSN	NUMA1_ASAM	NUMA1_AFRAM	NUMA1_BCTW	NUMA1_CCSN	PIGT_ASAM	PIGT_AFRAM	PIGT_BCTW	PIGT_CCSN	PIK3CA_ASAM	PIK3CA_AFRAM	PIK3CA_BCTW	PIK3CA_CCSN	PTEN_ASAM
Bootstrap sample_1	0.036	0.05	0.086	0.025	0.018	0.028	0.026	0.036	0.107	0.035	0.009	0.181	0	0	0	0.008	0	0	0.043	0.011	0.071	0.099	0.19	0.105	0.054	0.028	0.009	0.021	0.107	0.05	0.043	0.082	0.036	0.05	0.069	0.032	0	0	0.017	0.015	0	0	0.009	0.011	0.286	0.149	0.181	0.352	0.071
Bootstrap sample_2	0.036	0.028	0.026	0.019	0.089	0.057	0.043	0.048	0.143	0.05	0.026	0.139	0	0	0.043	0.002	0	0	0.017	0.01	0.161	0.092	0.129	0.105	0	0.014	0.034	0.011	0.214	0.043	0.06	0.082	0.018	0.021	0.095	0.027	0	0	0.026	0.008	0	0	0.009	0.01	0.321	0.213	0.164	0.361	0.054
Bootstrap sample_3	0.125	0.071	0.06	0.036	0.071	0.05	0.052	0.048	0.143	0.028	0.017	0.171	0	0	0.017	0.002	0	0	0.034	0.004	0.321	0.121	0.181	0.114	0.036	0.007	0.009	0.013	0.089	0.092	0.043	0.068	0.054	0.021	0.086	0.042	0.018	0	0.026	0.01	0	0	0.034	0.006	0.375	0.17	0.172	0.378	0.089
Bootstrap sample_4	0.018	0	0.017	0.034	0.054	0.035	0.043	0.046	0.179	0.078	0	0.169	0	0	0.009	0	0	0	0.009	0.01	0.232	0.113	0.19	0.101	0.036	0.014	0.034	0.021	0.107	0.085	0.043	0.068	0	0	0.052	0.032	0.018	0	0.034	0.011	0	0	0.017	0.01	0.321	0.106	0.181	0.333	0.018
Bootstrap sample_5	0.089	0.028	0.078	0.023	0.071	0.043	0.017	0.032	0.179	0.043	0.017	0.171	0	0	0.017	0.004	0	0	0.017	0.01	0.161	0.135	0.181	0.091	0.018	0.021	0	0.015	0.107	0.064	0.052	0.082	0	0.028	0.043	0.03	0.054	0	0.026	0.01	0	0	0	0.01	0.304	0.213	0.112	0.397	0.054
Bootstrap sample_6	0.071	0.021	0.026	0.03	0.125	0.021	0.043	0.032	0.054	0.043	0.026	0.181	0	0	0.017	0.004	0	0	0.026	0.006	0.107	0.149	0.147	0.084	0	0.014	0.009	0.019	0.089	0.085	0.069	0.074	0.018	0.007	0.052	0.042	0	0	0.034	0.004	0	0	0.034	0.002	0.321	0.199	0.155	0.38	0.054
Bootstrap sample_7	0	0.028	0.043	0.032	0.036	0.043	0.052	0.036	0.054	0.071	0.026	0.169	0	0	0.017	0.004	0	0	0.026	0.004	0.161	0.106	0.172	0.099	0	0.014	0.009	0.025	0.125	0.043	0.009	0.076	0.018	0.05	0.034	0.029	0.018	0	0.026	0.015	0	0	0.052	0.004	0.393	0.206	0.147	0.337	0.071
Bootstrap sample_8	0.018	0.064	0.069	0.034	0.089	0.021	0.034	0.027	0.161	0.035	0	0.165	0	0	0.009	0.002	0	0	0.026	0.004	0.143	0.099	0.181	0.116	0.018	0.021	0.026	0.013	0.179	0.099	0.026	0.076	0.018	0.007	0.034	0.029	0	0	0.026	0.01	0	0	0.009	0.011	0.321	0.206	0.147	0.365	0.071
Bootstrap sample_9	0	0.043	0.034	0.029	0.089	0.035	0.052	0.021	0.054	0.05	0	0.173	0	0	0.009	0.002	0	0	0.034	0.01	0.232	0.128	0.284	0.105	0.018	0.028	0.026	0.015	0.089	0.064	0.034	0.072	0	0.028	0.069	0.034	0.018	0	0.026	0.006	0	0	0.026	0.006	0.393	0.213	0.181	0.397	0.071
Bootstrap sample_10	0.071	0.064	0.078	0.027	0.054	0.057	0.043	0.032	0.143	0.05	0.017	0.152	0	0	0.017	0.006	0	0	0.043	0.008	0.196	0.078	0.216	0.114	0.036	0	0.017	0.025	0.089	0.078	0.052	0.07	0	0.028	0.069	0.013	0	0	0.026	0.002	0	0	0.034	0.006	0.25	0.184	0.069	0.367	0.071
Bootstrap sample_11	0.036	0.021	0.043	0.036	0.089	0.014	0.026	0.046	0.107	0.057	0	0.169	0	0	0.017	0.002	0	0	0.009	0.004	0.232	0.113	0.19	0.105	0.018	0.021	0.017	0.019	0.107	0.05	0.052	0.068	0.018	0.021	0.034	0.017	0.036	0	0.026	0.008	0	0	0.017	0.002	0.232	0.213	0.129	0.38	0.018
Bootstrap sample_12	0.036	0.035	0.026	0.03	0.107	0.021	0.026	0.034	0.089	0.043	0.017	0.124	0	0	0.017	0.006	0	0	0.043	0	0.214	0.106	0.121	0.089	0.018	0.028	0.034	0.017	0.143	0.057	0.034	0.068	0	0.021	0.069	0.027	0	0	0.043	0.013	0	0	0.017	0.008	0.429	0.163	0.155	0.344	0.054
Bootstrap sample_13	0.071	0.057	0.043	0.025	0.071	0.028	0.06	0.04	0.179	0.014	0.034	0.146	0	0	0	0.004	0	0	0.009	0.004	0.179	0.099	0.172	0.091	0	0.021	0.017	0.006	0.125	0.05	0.026	0.086	0	0.007	0.103	0.03	0	0	0.026	0.01	0	0	0.026	0.008	0.393	0.184	0.198	0.314	0.071
Bootstrap sample_14	0.018	0.035	0.052	0.027	0.107	0	0.034	0.044	0.089	0.057	0.009	0.167	0	0	0.009	0.004	0	0	0.026	0.011	0.143	0.085	0.216	0.11	0.018	0.057	0.017	0.013	0.125	0.064	0.026	0.076	0	0.007	0.043	0.023	0	0	0.017	0.004	0	0	0.034	0.013	0.446	0.156	0.164	0.365	0
Bootstrap sample_15	0.018	0.014	0.034	0.034	0.054	0.021	0.043	0.044	0.107	0.071	0.009	0.154	0	0	0.017	0	0	0	0.009	0.006	0.161	0.113	0.181	0.106	0	0.057	0.017	0.027	0.107	0.085	0.009	0.084	0.036	0.014	0.078	0.029	0.018	0	0.034	0.011	0	0	0.034	0.006	0.286	0.17	0.155	0.363	0
Bootstrap sample_16	0.036	0.078	0.026	0.023	0.107	0.021	0.034	0.063	0.143	0.071	0.017	0.163	0	0	0.009	0.002	0	0	0.034	0.002	0.125	0.071	0.138	0.11	0	0.021	0.009	0.013	0.125	0.099	0.043	0.068	0	0	0.052	0.034	0	0	0.026	0.004	0	0	0.026	0.006	0.429	0.234	0.172	0.346	0.071
Bootstrap sample_17	0.036	0.078	0.043	0.027	0.125	0.05	0.06	0.04	0.143	0.057	0.017	0.152	0	0	0.017	0.004	0	0	0.009	0.008	0.125	0.092	0.112	0.099	0	0.014	0.009	0.021	0.161	0.106	0.034	0.074	0.018	0.007	0.043	0.034	0.018	0	0.034	0.004	0	0	0.009	0.006	0.357	0.177	0.121	0.35	0.071
Bootstrap sample_18	0	0.05	0.052	0.038	0.054	0.021	0.052	0.023	0.161	0.05	0.017	0.158	0	0	0.009	0.006	0	0	0.026	0.004	0.125	0.099	0.198	0.108	0	0.028	0.017	0.025	0.143	0.014	0.043	0.082	0	0.021	0.052	0.034	0	0	0.026	0.006	0	0	0.043	0.008	0.25	0.191	0.216	0.376	0.036
Bootstrap sample_19	0.036	0.057	0.052	0.023	0.143	0.028	0.06	0.048	0.143	0.028	0.017	0.167	0	0	0.009	0	0	0	0.017	0.006	0.161	0.071	0.172	0.122	0	0	0.026	0.021	0.071	0.035	0.026	0.067	0	0.021	0.06	0.025	0.054	0	0.017	0.004	0	0	0.034	0.01	0.375	0.199	0.198	0.361	0.018
Bootstrap sample_20	0.018	0.043	0.052	0.046	0.071	0.043	0.069	0.025	0.143	0.035	0.026	0.167	0	0	0.034	0.004	0	0	0.017	0.006	0.125	0.078	0.241	0.099	0	0.035	0.034	0.021	0.179	0.064	0.034	0.074	0.036	0.021	0.078	0.046	0.036	0	0.009	0.008	0	0	0.009	0.008	0.304	0.135	0.155	0.361	0.089
Bootstrap sample_21	0.036	0.035	0.043	0.036	0.089	0.021	0.009	0.027	0.143	0.057	0.017	0.16	0	0	0.017	0	0	0	0.009	0	0.179	0.142	0.155	0.095	0.018	0.014	0.026	0.013	0.143	0.064	0.043	0.078	0	0.007	0.069	0.036	0.018	0	0.026	0.004	0	0	0.052	0.002	0.482	0.227	0.129	0.382	0.018
Bootstrap sample_22	0.071	0.05	0.034	0.029	0.071	0.035	0.052	0.034	0.071	0.043	0.017	0.184	0	0	0.034	0.011	0	0	0.017	0.004	0.179	0.085	0.216	0.139	0.018	0.035	0	0.029	0.071	0.043	0	0.074	0.018	0.007	0.043	0.029	0.018	0	0.026	0.01	0	0	0.026	0.004	0.232	0.128	0.147	0.361	0.018
Bootstrap sample_23	0.018	0.05	0.086	0.029	0.089	0.014	0.034	0.029	0.071	0.021	0.034	0.143	0	0	0.009	0.002	0	0	0.026	0.006	0.286	0.092	0.164	0.099	0.036	0.014	0.017	0.015	0.143	0.071	0.009	0.086	0.018	0.014	0.06	0.032	0.018	0	0.009	0.01	0	0	0.043	0.01	0.357	0.206	0.138	0.35	0.036
Bootstrap sample_24	0.054	0.057	0.078	0.019	0.089	0.021	0.06	0.025	0.179	0.085	0.009	0.173	0	0	0.017	0.004	0	0	0.06	0.004	0.214	0.092	0.164	0.108	0	0.021	0.017	0.011	0.214	0.085	0.052	0.074	0.071	0.007	0.078	0.029	0.036	0	0.034	0.01	0	0	0.078	0.002	0.446	0.099	0.121	0.367	0
Bootstrap sample_25	0.036	0.05	0.086	0.021	0.071	0.043	0.06	0.032	0.089	0.028	0.009	0.177	0	0	0	0	0	0	0.017	0.006	0.125	0.085	0.086	0.099	0.036	0.021	0.017	0.021	0.107	0.078	0.034	0.072	0.036	0.014	0.034	0.034	0.054	0	0.026	0.008	0	0	0.034	0.006	0.429	0.191	0.138	0.357	0.036
Bootstrap sample_26	0.071	0.035	0.078	0.044	0.071	0.043	0.043	0.032	0.125	0.057	0.026	0.198	0	0	0.009	0.002	0	0	0.017	0.004	0.25	0.106	0.138	0.095	0.018	0.057	0.009	0.019	0.071	0.085	0.06	0.086	0	0.028	0.034	0.03	0	0	0.034	0.004	0	0	0.017	0.004	0.393	0.213	0.181	0.319	0.071
Bootstrap sample_27	0.054	0.057	0.078	0.03	0.054	0.092	0.06	0.027	0.089	0.028	0.017	0.15	0	0	0.017	0.004	0	0	0.017	0.01	0.232	0.078	0.103	0.089	0.018	0.035	0.009	0.008	0.107	0.078	0.017	0.087	0.018	0	0.095	0.044	0.054	0	0.017	0.006	0	0	0.026	0.004	0.375	0.17	0.164	0.361	0.089
Bootstrap sample_28	0.071	0.021	0.078	0.034	0.089	0.028	0.026	0.04	0.054	0.028	0.009	0.171	0	0	0.017	0	0	0	0.009	0.004	0.161	0.121	0.164	0.086	0	0.007	0.009	0.027	0.125	0.113	0.043	0.072	0.036	0.043	0.017	0.042	0	0	0.034	0.004	0	0	0.034	0	0.464	0.085	0.147	0.348	0.036
Bootstrap sample_29	0	0.028	0.06	0.027	0.125	0.028	0.086	0.034	0	0.028	0.009	0.184	0	0	0.017	0	0	0	0.043	0.013	0.089	0.106	0.216	0.114	0	0.028	0.017	0.013	0.107	0.057	0.052	0.105	0	0.035	0.069	0.03	0.018	0	0.043	0.011	0	0	0.017	0	0.339	0.17	0.216	0.34	0.071
Bootstrap sample_30	0.036	0.043	0.009	0.029	0.054	0.028	0.034	0.029	0.161	0.05	0.034	0.137	0	0	0.026	0.002	0	0	0.043	0.01	0.25	0.071	0.121	0.106	0.018	0.035	0.009	0.008	0.107	0.057	0.043	0.087	0.018	0	0.086	0.029	0	0	0.017	0.006	0	0	0.009	0.008	0.339	0.156	0.181	0.342	0.089
Bootstrap sample_31	0.054	0.035	0.043	0.017	0.036	0.021	0.06	0.044	0.089	0.05	0.009	0.192	0	0	0.034	0.004	0	0	0.017	0.008	0.125	0.113	0.233	0.108	0.018	0.021	0.017	0.01	0.071	0.043	0.06	0.072	0.036	0.007	0.043	0.034	0.036	0	0.026	0.002	0	0	0.06	0.002	0.393	0.156	0.198	0.359	0.036
Bootstrap sample_32	0.036	0.043	0.06	0.032	0.071	0.043	0.06	0.032	0.125	0.092	0.017	0.162	0	0	0.017	0.002	0	0	0.034	0.006	0.161	0.121	0.138	0.139	0.018	0.014	0.017	0.021	0.089	0.092	0.017	0.082	0.036	0.021	0.078	0.038	0	0	0.009	0.006	0	0	0.026	0.002	0.446	0.22	0.147	0.361	0.054
Bootstrap sample_33	0.018	0.043	0.095	0.027	0.036	0.043	0.086	0.044	0.125	0.021	0.009	0.169	0	0	0.009	0.002	0	0	0	0.013	0.143	0.071	0.172	0.099	0.018	0.028	0.009	0.01	0.125	0.057	0.017	0.08	0.036	0.007	0.06	0.034	0.018	0	0.017	0.008	0	0	0.034	0.01	0.393	0.22	0.207	0.386	0.089
Bootstrap sample_34	0.018	0.057	0.034	0.023	0.054	0.057	0.026	0.034	0.125	0.05	0.017	0.15	0	0	0.026	0.002	0	0	0.06	0.013	0.179	0.071	0.198	0.087	0.018	0.007	0.017	0.017	0.143	0.078	0.06	0.067	0.036	0.021	0.103	0.027	0	0	0.017	0.01	0	0	0.017	0.004	0.375	0.163	0.155	0.342	0.071
Bootstrap sample_35	0.054	0.014	0.052	0.032	0.071	0.021	0.043	0.03	0.071	0.057	0.017	0.148	0	0	0.017	0.008	0	0	0.026	0.006	0.25	0.106	0.164	0.07	0	0.021	0.009	0.011	0.071	0.043	0.034	0.086	0.018	0.035	0.026	0.036	0.018	0	0.043	0.011	0	0	0.017	0.008	0.304	0.213	0.172	0.361	0.054
Bootstrap sample_36	0.054	0.021	0.034	0.046	0.089	0.043	0.06	0.019	0.107	0.035	0.034	0.139	0	0	0.017	0.006	0	0	0.017	0.008	0.125	0.085	0.241	0.095	0	0.021	0.026	0.015	0.107	0.078	0.078	0.08	0	0.028	0.034	0.025	0	0	0.026	0.006	0	0	0.009	0.01	0.5	0.184	0.19	0.363	0.089
Bootstrap sample_37	0.071	0.028	0.078	0.038	0.036	0.014	0.06	0.032	0.107	0.043	0.026	0.163	0	0	0.009	0.004	0	0	0.034	0.006	0.143	0.085	0.121	0.089	0.054	0.035	0.026	0.029	0.125	0.085	0.078	0.087	0.071	0.028	0.052	0.032	0.018	0	0.017	0.015	0	0	0.017	0.006	0.429	0.213	0.172	0.363	0.071
Bootstrap sample_38	0.018	0.028	0.026	0.034	0.089	0.035	0.034	0.029	0.161	0.05	0.017	0.177	0	0	0	0.004	0	0	0.034	0.01	0.179	0.085	0.138	0.105	0.054	0.007	0.026	0.013	0.054	0.043	0.043	0.078	0.018	0.014	0.069	0.036	0	0	0.009	0.011	0	0	0.009	0.004	0.482	0.234	0.216	0.361	0.071
Bootstrap sample_39	0.071	0.05	0.078	0.034	0.089	0.05	0.017	0.029	0.054	0.05	0.026	0.133	0	0	0.017	0.004	0	0	0.069	0.002	0.25	0.099	0.198	0.093	0	0.014	0.017	0.013	0.071	0.064	0.034	0.089	0.018	0.028	0.052	0.023	0.018	0	0.009	0.002	0	0	0.034	0.01	0.411	0.135	0.207	0.369	0.036
Bootstrap sample_40	0.054	0.05	0.103	0.032	0.054	0.028	0.026	0.034	0.089	0.035	0.06	0.122	0	0	0.009	0.002	0	0	0.034	0.006	0.143	0.078	0.147	0.093	0	0.021	0.009	0.013	0.125	0.078	0.086	0.103	0.018	0.014	0.086	0.04	0.018	0	0.026	0.011	0	0	0.017	0.01	0.339	0.191	0.147	0.344	0.036
Bootstrap sample_41	0.018	0.078	0.052	0.027	0.054	0.007	0.043	0.038	0.125	0.028	0.009	0.146	0	0	0	0.008	0	0	0.026	0.004	0.321	0.113	0.138	0.106	0	0.014	0.017	0.021	0.107	0.078	0.043	0.084	0.018	0.014	0.078	0.038	0.018	0	0.034	0.006	0	0	0.017	0.002	0.5	0.191	0.147	0.329	0.089
Bootstrap sample_42	0.036	0.043	0.034	0.027	0.054	0.021	0.069	0.046	0.125	0.064	0	0.146	0	0	0.009	0.01	0	0	0.017	0.006	0.232	0.078	0.164	0.095	0	0.028	0.017	0.019	0.143	0.057	0.034	0.084	0.018	0.007	0.034	0.038	0.018	0	0.017	0.011	0	0	0.026	0.004	0.393	0.213	0.172	0.359	0.107
Bootstrap sample_43	0	0.043	0.06	0.03	0.036	0.035	0.017	0.04	0.054	0.035	0.017	0.167	0	0	0.026	0.004	0	0	0.017	0.011	0.143	0.092	0.138	0.105	0.036	0.014	0.034	0.01	0.107	0.05	0.034	0.084	0.036	0.014	0.112	0.013	0.036	0	0.034	0.008	0	0	0.06	0.006	0.536	0.199	0.198	0.378	0.071
Bootstrap sample_44	0.036	0.043	0.017	0.036	0.054	0.035	0.009	0.021	0.071	0.064	0.017	0.162	0	0	0.009	0.002	0	0	0.017	0.002	0.232	0.156	0.233	0.112	0.036	0.014	0.034	0.029	0.107	0.092	0.086	0.068	0.036	0.028	0.095	0.027	0	0	0.043	0.004	0	0	0.026	0.006	0.393	0.262	0.129	0.361	0.054
Bootstrap sample_45	0	0.057	0.026	0.036	0.107	0.035	0.052	0.046	0.125	0.028	0.009	0.12	0	0	0.052	0.002	0	0	0.026	0.008	0.143	0.128	0.164	0.105	0	0.021	0.009	0.011	0.143	0.043	0.009	0.072	0.036	0.014	0.052	0.023	0.071	0	0.043	0.006	0	0	0.026	0.006	0.375	0.199	0.181	0.335	0.054
Bootstrap sample_46	0.054	0.05	0.112	0.04	0.089	0.021	0.043	0.019	0.089	0.043	0.026	0.144	0	0	0.009	0.008	0	0	0.043	0.006	0.143	0.099	0.216	0.082	0.018	0.014	0.026	0.017	0.143	0.05	0.017	0.072	0	0.021	0.06	0.027	0	0	0.026	0.004	0	0	0.026	0	0.357	0.156	0.147	0.375	0.107
Bootstrap sample_47	0.036	0.043	0.06	0.025	0.071	0.064	0.078	0.025	0.161	0.106	0	0.177	0	0	0.009	0.006	0	0	0.052	0.008	0.268	0.121	0.19	0.108	0.018	0.021	0.009	0.015	0.125	0.078	0.009	0.065	0.018	0.028	0.034	0.04	0.036	0	0.017	0.013	0	0	0.043	0.008	0.304	0.184	0.112	0.354	0.054
Bootstrap sample_48	0.054	0.043	0.052	0.021	0.143	0.05	0.034	0.04	0.107	0.064	0.017	0.167	0	0	0.017	0.002	0	0	0.034	0.004	0.286	0.078	0.172	0.125	0	0.028	0	0.036	0.196	0.057	0.009	0.082	0.018	0.007	0.069	0.023	0.054	0	0.034	0.006	0	0	0.009	0.006	0.232	0.206	0.138	0.354	0.054
Bootstrap sample_49	0.018	0.035	0.078	0.013	0.071	0.043	0.043	0.027	0.143	0.043	0.009	0.181	0	0	0	0.004	0	0	0.043	0.008	0.196	0.078	0.172	0.099	0.018	0.014	0.017	0.021	0.125	0.064	0.078	0.068	0.018	0.007	0.043	0.029	0.054	0	0.026	0.008	0	0	0.043	0.006	0.339	0.191	0.129	0.359	0.107
Bootstrap sample_50	0.036	0.028	0.017	0.025	0.107	0.014	0.026	0.03	0.071	0.05	0.017	0.141	0	0	0.026	0.006	0	0	0.034	0.008	0.179	0.078	0.198	0.101	0	0.028	0.017	0.017	0.089	0.05	0.043	0.084	0	0.021	0.095	0.029	0	0	0.017	0.006	0	0	0.009	0.006	0.446	0.227	0.207	0.342	0.018
Bootstrap sample_51	0	0.057	0.043	0.04	0.054	0.05	0.043	0.04	0.089	0.05	0.009	0.15	0	0	0.034	0.002	0	0	0.026	0.004	0.214	0.085	0.198	0.08	0	0.043	0.034	0.021	0.125	0.113	0.043	0.068	0	0.007	0.017	0.044	0	0	0.026	0.002	0	0	0.017	0.008	0.339	0.142	0.147	0.378	0.036
Bootstrap sample_52	0.036	0.028	0.06	0.021	0.125	0.05	0.069	0.015	0.054	0.007	0.009	0.158	0	0	0.043	0.004	0	0	0.009	0.004	0.268	0.085	0.19	0.103	0	0.021	0.017	0.021	0.071	0.071	0.026	0.074	0.036	0.007	0.052	0.036	0	0	0.043	0.008	0	0	0.017	0.01	0.339	0.163	0.164	0.361	0.036
Bootstrap sample_53	0.071	0.05	0.069	0.03	0.054	0.021	0.026	0.025	0.107	0.035	0.009	0.137	0	0	0.009	0.002	0	0	0.034	0	0.268	0.128	0.181	0.129	0	0.021	0.017	0.015	0.089	0.071	0.052	0.072	0	0.007	0.069	0.032	0.036	0	0.026	0.002	0	0	0.009	0.006	0.357	0.156	0.121	0.314	0.107
Bootstrap sample_54	0	0.043	0.069	0.03	0.036	0.035	0.026	0.027	0.071	0.05	0.034	0.152	0	0	0.017	0.006	0	0	0.043	0.004	0.089	0.064	0.138	0.106	0.054	0.057	0.017	0.021	0.125	0.057	0.034	0.082	0	0.043	0.052	0.023	0.036	0	0.026	0.006	0	0	0.052	0.004	0.357	0.163	0.19	0.38	0
Bootstrap sample_55	0.054	0.05	0.052	0.027	0.036	0.035	0.017	0.04	0.107	0.043	0.017	0.184	0	0	0.026	0.004	0	0	0.052	0.008	0.161	0.078	0.138	0.099	0	0.043	0.034	0.023	0.107	0.085	0.06	0.072	0	0.057	0.043	0.036	0.018	0	0.026	0.01	0	0	0.017	0.01	0.339	0.121	0.181	0.357	0.054
Bootstrap sample_56	0.089	0.035	0.043	0.027	0.036	0.035	0.069	0.019	0.161	0.028	0.017	0.179	0	0	0.017	0.004	0	0	0.026	0.004	0.196	0.128	0.155	0.097	0	0.021	0.017	0.008	0.054	0.057	0.026	0.072	0	0.035	0.095	0.038	0.018	0	0.034	0.008	0	0	0.026	0.002	0.464	0.191	0.233	0.335	0.018
Bootstrap sample_57	0.036	0.028	0.052	0.021	0.036	0.028	0.043	0.023	0.143	0.064	0.017	0.16	0	0	0.043	0	0	0	0.043	0.004	0.196	0.106	0.241	0.105	0	0.043	0.026	0.023	0.125	0.071	0.034	0.063	0.018	0.028	0.043	0.034	0	0	0.026	0.011	0	0	0.009	0.006	0.518	0.177	0.138	0.375	0.054
Bootstrap sample_58	0.054	0.028	0.06	0.03	0.179	0.014	0.043	0.034	0.107	0.064	0.017	0.148	0	0	0.026	0.006	0	0	0.043	0.008	0.161	0.135	0.172	0.097	0	0.014	0.017	0.01	0.054	0.085	0.078	0.059	0.036	0.014	0.052	0.019	0.018	0	0.026	0.006	0	0	0.052	0.002	0.321	0.128	0.207	0.384	0.036
Bootstrap sample_59	0.036	0.057	0.052	0.027	0.018	0.035	0.034	0.034	0.143	0.035	0.026	0.171	0	0	0.017	0.004	0	0	0.026	0.004	0.179	0.106	0.216	0.095	0.054	0.014	0.034	0.015	0.125	0.064	0.034	0.097	0.018	0.014	0.103	0.034	0	0	0.026	0.013	0	0	0	0.004	0.393	0.17	0.19	0.346	0.071
Bootstrap sample_60	0.089	0.057	0.026	0.023	0.107	0.035	0.052	0.019	0.125	0.05	0.009	0.169	0	0	0.009	0.011	0	0	0.026	0.004	0.286	0.092	0.216	0.101	0	0.014	0	0.013	0.143	0.057	0.069	0.07	0	0	0.086	0.03	0.018	0	0.017	0.008	0	0	0.043	0.013	0.429	0.106	0.112	0.356	0.107
Bootstrap sample_61	0.036	0.078	0.069	0.025	0.089	0.014	0.069	0.027	0.089	0.035	0.009	0.188	0	0	0.043	0.002	0	0	0.026	0.002	0.25	0.057	0.138	0.076	0.054	0.014	0.026	0.023	0.125	0.106	0.026	0.07	0	0.035	0.052	0.025	0.018	0	0.026	0.006	0	0	0.017	0.013	0.304	0.163	0.129	0.327	0.071
Bootstrap sample_62	0	0.035	0.069	0.032	0.036	0.043	0.026	0.029	0.071	0.05	0	0.171	0	0	0.034	0.006	0	0	0.026	0.008	0.286	0.078	0.155	0.116	0	0.021	0.026	0.008	0.054	0.057	0.034	0.082	0.036	0.028	0.103	0.032	0	0	0.026	0.01	0	0	0.017	0.011	0.357	0.206	0.095	0.34	0.107
Bootstrap sample_63	0.018	0.05	0.052	0.03	0.071	0.014	0.043	0.038	0.143	0.092	0.017	0.165	0	0	0.009	0.002	0	0	0.026	0.008	0.214	0.071	0.147	0.11	0	0.028	0.009	0.017	0.107	0.092	0.017	0.086	0.018	0.021	0.043	0.032	0.054	0	0.069	0.008	0	0	0.009	0.004	0.304	0.206	0.155	0.361	0.018
Bootstrap sample_64	0.071	0.028	0.095	0.029	0.071	0.035	0.095	0.046	0.036	0.05	0.026	0.167	0	0	0.026	0.002	0	0	0.034	0	0.268	0.156	0.155	0.11	0.018	0.014	0.009	0.025	0.071	0.064	0.06	0.055	0.071	0.021	0.017	0.034	0.036	0	0.026	0.008	0	0	0.017	0.006	0.304	0.156	0.19	0.375	0.036
Bootstrap sample_65	0	0.05	0.052	0.03	0.125	0.014	0.026	0.034	0.036	0.028	0.026	0.167	0	0	0	0.004	0	0	0.026	0.002	0.232	0.106	0.19	0.08	0	0.035	0.009	0.019	0.036	0.021	0.034	0.084	0.036	0.014	0.052	0.029	0.018	0	0	0.011	0	0	0.026	0.01	0.375	0.206	0.129	0.386	0.054
Bootstrap sample_66	0.036	0.071	0.052	0.036	0.054	0.021	0.069	0.029	0.089	0.057	0.026	0.141	0	0	0.017	0.004	0	0	0.009	0.008	0.196	0.092	0.147	0.108	0.036	0.035	0.034	0.01	0.036	0.035	0.043	0.063	0.018	0.007	0.026	0.019	0.018	0	0.026	0.004	0	0	0.009	0.01	0.321	0.191	0.121	0.371	0.107
Bootstrap sample_67	0	0.057	0.017	0.027	0.036	0.05	0.026	0.036	0.089	0.028	0	0.156	0	0	0.009	0.004	0	0	0.026	0.013	0.125	0.043	0.129	0.118	0.036	0.007	0.017	0.019	0.107	0.078	0.043	0.084	0.036	0.021	0.034	0.04	0	0	0.017	0.01	0	0	0.009	0.006	0.304	0.177	0.121	0.333	0.054
Bootstrap sample_68	0.054	0.021	0.069	0.023	0.018	0.05	0.034	0.029	0.107	0.057	0.009	0.15	0	0	0.052	0.004	0	0	0.017	0.004	0.179	0.099	0.138	0.12	0	0.028	0.026	0.029	0.089	0.078	0.026	0.087	0.054	0	0.06	0.025	0.018	0	0.026	0.011	0	0	0.017	0.006	0.321	0.213	0.103	0.378	0.071
Bootstrap sample_69	0.089	0.071	0.06	0.027	0.125	0.028	0.017	0.04	0.125	0.043	0.017	0.181	0	0	0.034	0	0	0	0.026	0.008	0.232	0.099	0.198	0.125	0	0.028	0.009	0.017	0.179	0.099	0.052	0.082	0.018	0.028	0.043	0.025	0	0	0.034	0.01	0	0	0.026	0.004	0.357	0.206	0.19	0.378	0.071
Bootstrap sample_70	0.089	0.021	0.069	0.029	0.054	0.028	0.052	0.046	0.089	0.057	0.009	0.163	0	0	0.052	0.006	0	0	0.017	0.011	0.214	0.057	0.181	0.101	0	0.014	0	0.015	0.107	0.121	0.06	0.084	0.036	0.028	0.069	0.029	0.018	0	0.017	0.008	0	0	0.017	0.004	0.357	0.206	0.19	0.342	0.036
Bootstrap sample_71	0.018	0.028	0.069	0.029	0.018	0.057	0.026	0.032	0.089	0.057	0.017	0.141	0	0	0.009	0	0	0	0.009	0.004	0.179	0.113	0.224	0.089	0.018	0.05	0.009	0.019	0.125	0.064	0.086	0.086	0	0.035	0.06	0.023	0.018	0	0.043	0.004	0	0	0.043	0.008	0.375	0.184	0.129	0.363	0.089
Bootstrap sample_72	0.054	0.021	0.078	0.029	0.071	0.007	0.052	0.036	0.107	0.092	0.017	0.156	0	0	0	0.002	0	0	0.026	0.013	0.161	0.106	0.224	0.095	0.018	0	0.017	0.017	0.089	0.028	0.043	0.074	0	0.014	0.017	0.029	0	0	0.034	0.006	0	0	0.034	0.004	0.393	0.142	0.155	0.354	0.089
Bootstrap sample_73	0.036	0.064	0.034	0.034	0.089	0.028	0.069	0.03	0.107	0.05	0.009	0.163	0	0	0.009	0.002	0	0	0.026	0.002	0.161	0.071	0.121	0.125	0	0.014	0.034	0.01	0.107	0.099	0.043	0.051	0.054	0.043	0.069	0.027	0	0	0.017	0.002	0	0	0.052	0.008	0.411	0.149	0.19	0.384	0.036
Bootstrap sample_74	0.018	0.057	0.034	0.023	0.036	0.021	0.052	0.038	0.071	0.057	0.017	0.179	0	0	0.017	0.004	0	0	0.026	0.01	0.161	0.099	0.121	0.133	0.036	0.007	0.052	0.019	0	0.057	0.034	0.076	0	0.021	0.034	0.03	0	0	0.052	0.008	0	0	0.026	0.008	0.357	0.177	0.138	0.359	0.036
Bootstrap sample_75	0.018	0.043	0.086	0.034	0.054	0.028	0.034	0.036	0.143	0.057	0.017	0.175	0	0	0.017	0.01	0	0	0.034	0.008	0.214	0.106	0.181	0.12	0.054	0.035	0.009	0.021	0.107	0.085	0.017	0.055	0.036	0.028	0.095	0.038	0.018	0	0.017	0.015	0	0	0.009	0.008	0.393	0.184	0.121	0.348	0.036
Bootstrap sample_76	0.054	0.028	0.095	0.044	0.054	0.043	0.034	0.048	0.125	0.078	0.017	0.118	0	0	0.026	0.006	0	0	0.026	0.006	0.214	0.071	0.164	0.122	0	0.028	0	0.025	0.125	0.085	0.026	0.078	0.018	0.014	0.043	0.027	0.018	0	0.06	0.004	0	0	0.026	0.002	0.375	0.177	0.155	0.308	0.054
Bootstrap sample_77	0.036	0.064	0.043	0.019	0.071	0.05	0.052	0.03	0.143	0.064	0.017	0.167	0	0	0	0.002	0	0	0.009	0.013	0.214	0.135	0.164	0.112	0.018	0.021	0.009	0.03	0.125	0.057	0.026	0.07	0.036	0.021	0.06	0.017	0	0	0.043	0.01	0	0	0.026	0.008	0.411	0.191	0.121	0.378	0.036
Bootstrap sample_78	0.018	0.035	0.103	0.032	0.054	0.035	0.069	0.03	0.071	0.064	0.009	0.15	0	0	0.034	0.008	0	0	0.034	0.004	0.143	0.106	0.198	0.114	0.018	0.014	0.034	0.027	0.089	0.043	0.06	0.072	0	0.035	0.026	0.034	0	0	0.017	0.004	0	0	0.009	0.002	0.357	0.213	0.129	0.367	0.018
Bootstrap sample_79	0.036	0.071	0.043	0.03	0.054	0.028	0.034	0.021	0.143	0.071	0.017	0.198	0	0	0.026	0.008	0	0	0.009	0.002	0.143	0.085	0.233	0.095	0	0.021	0.017	0.021	0.179	0.028	0.026	0.07	0	0.014	0.034	0.03	0	0	0.043	0.01	0	0	0.017	0.002	0.393	0.199	0.138	0.357	0.089
Bootstrap sample_80	0.018	0.057	0.069	0.038	0.089	0.057	0.034	0.025	0.071	0.035	0.034	0.156	0	0	0	0.002	0	0	0.043	0.004	0.107	0.121	0.19	0.116	0.018	0.014	0.026	0.013	0.143	0.064	0.078	0.065	0	0.014	0.069	0.023	0.018	0	0.009	0.008	0	0	0.017	0.013	0.393	0.234	0.19	0.352	0.036
Bootstrap sample_81	0.071	0.05	0.034	0.044	0.054	0.057	0.052	0.032	0.071	0.057	0.026	0.169	0	0	0	0.002	0	0	0.017	0.002	0.268	0.05	0.164	0.095	0.018	0.007	0.043	0.015	0.089	0.035	0.052	0.08	0.036	0.007	0.043	0.023	0.018	0	0.052	0	0	0	0.026	0.004	0.321	0.113	0.172	0.329	0.089
Bootstrap sample_82	0.018	0.064	0.069	0.029	0.107	0.043	0.043	0.034	0.054	0.057	0.034	0.179	0	0	0.009	0.008	0	0	0.009	0.008	0.143	0.085	0.164	0.114	0	0.028	0.034	0.021	0.071	0.071	0.06	0.091	0	0.014	0.043	0.027	0	0	0	0.002	0	0	0.026	0.011	0.393	0.199	0.112	0.361	0.054
Bootstrap sample_83	0.018	0.043	0.06	0.021	0.107	0.021	0.043	0.04	0.089	0.092	0.043	0.158	0	0	0.009	0.002	0	0	0.017	0.006	0.339	0.05	0.172	0.093	0.036	0.021	0.043	0.013	0.125	0.014	0.052	0.067	0.018	0.028	0.043	0.038	0.018	0	0.017	0.004	0	0	0.017	0.008	0.304	0.248	0.147	0.375	0.071
Bootstrap sample_84	0.018	0.021	0.052	0.032	0.018	0.035	0.017	0.036	0.089	0.071	0.017	0.15	0	0	0.034	0.006	0	0	0.017	0.004	0.143	0.071	0.172	0.089	0	0.014	0.009	0.019	0.161	0.043	0.017	0.063	0.018	0.028	0.069	0.04	0.018	0	0.06	0.01	0	0	0.034	0.015	0.304	0.22	0.129	0.382	0.054
Bootstrap sample_85	0.036	0.064	0.052	0.019	0.089	0.064	0.06	0.032	0.179	0.064	0.017	0.15	0	0	0	0.004	0	0	0.034	0.002	0.161	0.078	0.216	0.131	0	0.035	0.043	0.021	0.107	0.078	0.034	0.068	0	0.021	0.069	0.044	0.018	0	0.034	0.008	0	0	0.026	0.008	0.393	0.177	0.19	0.352	0.071
Bootstrap sample_86	0.054	0.028	0.095	0.027	0.054	0.057	0.086	0.034	0.089	0.071	0.034	0.165	0	0	0.017	0.004	0	0	0.026	0.008	0.125	0.149	0.233	0.091	0.054	0.035	0.009	0.013	0.036	0.071	0.026	0.093	0.054	0.028	0.078	0.032	0	0	0.009	0.006	0	0	0.026	0.006	0.357	0.135	0.121	0.386	0.071
Bootstrap sample_87	0	0.014	0.052	0.04	0.071	0.05	0.009	0.023	0.125	0.064	0.026	0.141	0	0	0.026	0.004	0	0	0.034	0.004	0.268	0.064	0.181	0.091	0	0.021	0	0.015	0.071	0.057	0.017	0.061	0.036	0.021	0.06	0.032	0.018	0	0.026	0.006	0	0	0.06	0.002	0.304	0.191	0.129	0.342	0.018
Bootstrap sample_88	0	0.035	0.069	0.034	0.161	0.035	0.034	0.027	0.125	0.057	0.052	0.181	0	0	0.017	0.002	0	0	0.017	0.002	0.161	0.064	0.224	0.095	0.018	0.021	0.017	0.023	0.054	0.05	0.043	0.089	0.054	0.014	0.069	0.032	0.018	0	0.052	0.01	0	0	0.009	0	0.286	0.277	0.19	0.325	0.125
Bootstrap sample_89	0.036	0.071	0.043	0.029	0.054	0.021	0.026	0.034	0.071	0.071	0.017	0.205	0	0	0.009	0.006	0	0	0.034	0.008	0.161	0.085	0.172	0.124	0	0.021	0.026	0.023	0.071	0.05	0.026	0.07	0.036	0.014	0.06	0.032	0.054	0	0.034	0.004	0	0	0.034	0.008	0.429	0.199	0.181	0.369	0.054
Bootstrap sample_90	0.036	0.05	0.095	0.03	0.054	0.05	0.034	0.029	0.089	0.035	0	0.152	0	0	0	0.006	0	0	0	0.006	0.143	0.099	0.241	0.11	0	0.028	0.026	0.019	0.089	0.057	0.069	0.08	0.036	0.007	0.069	0.034	0.018	0	0	0.006	0	0	0.017	0.004	0.339	0.156	0.207	0.344	0.054
Bootstrap sample_91	0	0.035	0.086	0.019	0.071	0.05	0.052	0.03	0.179	0.106	0.009	0.171	0	0	0.009	0.004	0	0	0.052	0.008	0.143	0.121	0.216	0.118	0.036	0.021	0.017	0.011	0.107	0.078	0.009	0.076	0.018	0.021	0.112	0.025	0.018	0	0.034	0.008	0	0	0.043	0.015	0.321	0.142	0.181	0.344	0.054
Bootstrap sample_92	0.036	0.014	0.034	0.03	0.089	0.028	0.052	0.029	0.143	0.021	0.009	0.173	0	0	0.009	0.002	0	0	0.009	0.006	0.268	0.071	0.129	0.112	0	0.05	0.026	0.019	0.071	0.092	0.026	0.067	0	0.021	0.052	0.034	0.018	0	0.034	0.008	0	0	0.052	0.006	0.304	0.177	0.129	0.369	0.036
Bootstrap sample_93	0.036	0.028	0.06	0.021	0.071	0.028	0.043	0.029	0.125	0.064	0.009	0.167	0	0	0.017	0.006	0	0	0.026	0.013	0.107	0.064	0.233	0.105	0.018	0.021	0.034	0.023	0.179	0.078	0.026	0.087	0.018	0.021	0.06	0.023	0.018	0	0.009	0.01	0	0	0.034	0.004	0.339	0.22	0.147	0.359	0.054
Bootstrap sample_94	0.036	0.064	0.06	0.036	0.089	0.021	0.043	0.03	0.107	0.05	0.034	0.156	0	0	0.026	0.008	0	0	0.026	0.01	0.214	0.121	0.147	0.093	0	0.028	0	0.019	0.089	0.078	0.017	0.065	0	0.043	0.129	0.038	0.071	0	0.034	0.006	0	0	0.052	0.006	0.375	0.177	0.147	0.399	0.071
Bootstrap sample_95	0	0.071	0.009	0.029	0.036	0.043	0.069	0.025	0.161	0.064	0.009	0.173	0	0	0.017	0	0	0	0.034	0.011	0.179	0.135	0.172	0.106	0	0.035	0.026	0.021	0.125	0.057	0.026	0.082	0.018	0.028	0.069	0.034	0.018	0	0.043	0.006	0	0	0.009	0.002	0.304	0.184	0.147	0.31	0.018
Bootstrap sample_96	0.071	0.057	0.069	0.036	0.071	0.05	0.086	0.051	0.125	0.057	0.009	0.156	0	0	0.017	0.01	0	0	0.026	0.011	0.161	0.128	0.164	0.106	0.018	0.021	0.009	0.011	0.089	0.071	0.06	0.091	0.018	0.014	0.052	0.032	0	0	0.043	0.008	0	0	0.017	0	0.393	0.156	0.138	0.367	0.018
Bootstrap sample_97	0.054	0.028	0.06	0.029	0.036	0.021	0.06	0.036	0.089	0.043	0.034	0.177	0	0	0.026	0.008	0	0	0.017	0.008	0.286	0.135	0.241	0.093	0.071	0.014	0.034	0.011	0.107	0.071	0.052	0.074	0.036	0.021	0.043	0.038	0.036	0	0.043	0.006	0	0	0.034	0.008	0.464	0.142	0.129	0.302	0.107
Bootstrap sample_98	0.071	0.057	0.06	0.023	0.036	0.043	0.034	0.038	0.161	0.021	0.043	0.163	0	0	0.026	0.006	0	0	0.043	0.006	0.107	0.099	0.147	0.072	0.018	0.021	0.009	0.008	0.054	0.043	0.052	0.067	0.018	0.014	0.026	0.023	0.018	0	0.034	0.008	0	0	0.034	0.002	0.375	0.184	0.129	0.359	0.071
Bootstrap sample_99	0.036	0.043	0.052	0.029	0.107	0.035	0.043	0.048	0.125	0.028	0.017	0.156	0	0	0.009	0.008	0	0	0.009	0.013	0.161	0.078	0.164	0.087	0	0.007	0.017	0.008	0.054	0.028	0.026	0.072	0.018	0.021	0.078	0.036	0.018	0	0.026	0.002	0	0	0.017	0.004	0.304	0.177	0.147	0.348	0.054
Bootstrap sample_100	0	0.014	0.078	0.029	0.071	0.028	0.034	0.023	0.143	0.035	0.034	0.15	0	0	0.034	0.011	0	0	0.043	0.01	0.179	0.099	0.172	0.093	0	0.035	0.017	0.021	0.125	0.085	0.052	0.063	0.018	0.014	0.069	0.038	0.018	0	0.009	0.004	0	0	0.043	0.006	0.464	0.128	0.19	0.346	0
Bootstrap sample_101	0.018	0.064	0.078	0.025	0.071	0.028	0.06	0.034	0.089	0.043	0.034	0.165	0	0	0.017	0.006	0	0	0.052	0.004	0.089	0.071	0.241	0.099	0.018	0.021	0.009	0.023	0.143	0.028	0.034	0.08	0.071	0.021	0.052	0.015	0	0	0.009	0.008	0	0	0.017	0.002	0.393	0.17	0.147	0.344	0.018
Bootstrap sample_102	0.054	0.064	0.034	0.032	0.089	0.021	0.043	0.034	0.143	0.064	0.009	0.181	0	0	0.026	0.006	0	0	0.009	0.004	0.161	0.099	0.216	0.103	0.054	0.021	0.017	0.019	0.071	0.064	0.043	0.093	0.018	0.028	0.034	0.03	0.018	0	0	0.006	0	0	0.017	0	0.446	0.22	0.138	0.333	0.036
Bootstrap sample_103	0.054	0.057	0.086	0.032	0.054	0.05	0.034	0.03	0.036	0.035	0.017	0.146	0	0	0	0.002	0	0	0.043	0.004	0.196	0.106	0.207	0.105	0	0.028	0.017	0.019	0.089	0.071	0.026	0.082	0.036	0.007	0.052	0.023	0.054	0	0.017	0.006	0	0	0.009	0.002	0.286	0.206	0.172	0.382	0.036
Bootstrap sample_104	0.018	0.035	0.069	0.03	0	0.035	0.069	0.042	0.107	0.085	0.034	0.167	0	0	0.017	0.006	0	0	0.043	0.01	0.161	0.121	0.19	0.082	0.036	0.007	0.017	0.011	0.143	0.014	0.043	0.074	0	0.014	0.06	0.032	0.018	0	0.026	0.01	0	0	0.017	0.008	0.429	0.227	0.129	0.384	0.089
Bootstrap sample_105	0.036	0.021	0.06	0.021	0.089	0.05	0.034	0.042	0.125	0.035	0	0.162	0	0	0.017	0.004	0	0	0.009	0.004	0.161	0.099	0.181	0.114	0.036	0.007	0.017	0.015	0.107	0.071	0.017	0.078	0	0.007	0.06	0.023	0.018	0	0.043	0.01	0	0	0.009	0.01	0.393	0.241	0.147	0.346	0.036
Bootstrap sample_106	0.018	0.05	0.069	0.038	0.036	0.057	0.026	0.036	0.107	0.071	0.009	0.177	0	0	0	0.008	0	0	0.034	0	0.143	0.078	0.198	0.099	0.018	0.028	0	0.019	0.107	0.043	0.052	0.068	0.036	0.028	0.017	0.034	0	0	0.034	0.015	0	0	0.026	0.006	0.321	0.121	0.164	0.38	0.107
Bootstrap sample_107	0.054	0.028	0.06	0.034	0.071	0.05	0.052	0.03	0.071	0.021	0.034	0.146	0	0	0.017	0.008	0	0	0.026	0.006	0.143	0.106	0.181	0.099	0.054	0.014	0.009	0.023	0.107	0.057	0.043	0.067	0	0	0.078	0.032	0	0	0.043	0.013	0	0	0.043	0.004	0.357	0.177	0.155	0.338	0.054
Bootstrap sample_108	0.054	0.057	0.034	0.032	0.089	0.05	0.043	0.042	0.071	0.035	0.034	0.163	0	0	0.026	0.002	0	0	0.026	0.004	0.107	0.135	0.138	0.105	0.036	0.014	0.009	0.008	0.071	0.085	0.017	0.112	0.018	0.028	0.121	0.029	0.018	0	0.017	0.008	0	0	0.052	0.002	0.429	0.191	0.129	0.344	0.071
Bootstrap sample_109	0.018	0.028	0.026	0.032	0.071	0.057	0.043	0.03	0.089	0.043	0.017	0.16	0	0	0.043	0	0	0	0.026	0.006	0.125	0.05	0.155	0.12	0.018	0.014	0.034	0.025	0.125	0.028	0.052	0.095	0.018	0.007	0.06	0.032	0.018	0	0.009	0.006	0	0	0.043	0.004	0.393	0.106	0.216	0.357	0.036
Bootstrap sample_110	0.054	0.043	0.069	0.034	0.071	0.057	0.026	0.029	0.125	0.043	0.043	0.171	0	0	0.009	0.002	0	0	0.017	0.01	0.089	0.121	0.207	0.116	0.071	0.021	0.009	0.01	0.071	0.064	0.017	0.086	0.054	0.021	0.103	0.025	0.018	0	0.043	0.008	0	0	0.043	0.013	0.464	0.163	0.19	0.321	0.054
Bootstrap sample_111	0.036	0.021	0.069	0.03	0.143	0.035	0.052	0.032	0.036	0.064	0	0.16	0	0	0.009	0.002	0	0	0.009	0.011	0.071	0.142	0.138	0.099	0.036	0.035	0.009	0.017	0.089	0.085	0.026	0.074	0	0.028	0.078	0.036	0	0	0.009	0.01	0	0	0.026	0.008	0.304	0.277	0.172	0.361	0.036
Bootstrap sample_112	0	0.021	0.121	0.04	0.018	0.028	0.034	0.019	0.107	0.043	0.026	0.173	0	0	0.017	0.004	0	0	0.009	0.004	0.089	0.149	0.19	0.105	0.036	0.014	0.009	0.01	0.143	0.064	0.034	0.082	0	0.064	0.043	0.034	0.018	0	0.026	0.002	0	0	0.034	0.006	0.321	0.184	0.164	0.369	0.071
Bootstrap sample_113	0.018	0.05	0.043	0.027	0.071	0.028	0.086	0.044	0.089	0.035	0.017	0.143	0	0	0.034	0.002	0	0	0.009	0.004	0.196	0.099	0.19	0.12	0.018	0.014	0.009	0.013	0.161	0.064	0.069	0.078	0	0.021	0.086	0.027	0.018	0	0.009	0.006	0	0	0.009	0.002	0.411	0.149	0.207	0.365	0.036
Bootstrap sample_114	0	0.05	0.078	0.036	0.125	0.035	0.034	0.03	0.071	0.064	0.009	0.165	0	0	0.017	0.002	0	0	0	0.002	0.107	0.092	0.164	0.093	0.036	0.021	0.017	0.011	0.214	0.078	0.026	0.082	0	0.014	0.026	0.034	0.036	0	0.026	0.006	0	0	0.026	0.006	0.339	0.184	0.112	0.394	0.036
Bootstrap sample_115	0.018	0.043	0.078	0.034	0.089	0.028	0.026	0.023	0.107	0.021	0	0.141	0	0	0.009	0.002	0	0	0.009	0.011	0.232	0.113	0.25	0.106	0.054	0.014	0.017	0.015	0.125	0.064	0.052	0.086	0.018	0.014	0.069	0.032	0.018	0	0.052	0.004	0	0	0.017	0.004	0.321	0.184	0.155	0.378	0.071
Bootstrap sample_116	0.054	0.014	0.095	0.029	0.107	0.021	0.069	0.032	0.107	0.021	0.009	0.177	0	0	0.026	0.006	0	0	0.017	0.006	0.179	0.092	0.216	0.108	0	0.043	0.017	0.021	0.054	0.078	0.052	0.082	0.018	0.021	0.069	0.046	0.018	0	0.026	0.004	0	0	0.043	0.006	0.393	0.142	0.207	0.356	0.054
Bootstrap sample_117	0.018	0.064	0.103	0.044	0.107	0.05	0.043	0.038	0.107	0.05	0.017	0.152	0	0	0.034	0.01	0	0	0.017	0.002	0.143	0.057	0.181	0.118	0	0	0.009	0.015	0.125	0.028	0.043	0.07	0.071	0.021	0.069	0.04	0.018	0	0.017	0.011	0	0	0.009	0.004	0.357	0.113	0.172	0.375	0.054
Bootstrap sample_118	0.071	0.05	0.095	0.032	0.089	0.035	0.043	0.023	0.107	0.007	0.026	0.16	0	0	0	0.004	0	0	0.026	0.002	0.268	0.121	0.198	0.095	0.018	0.014	0.017	0.01	0.107	0.106	0.017	0.068	0.018	0.035	0.078	0.019	0	0	0.034	0.01	0	0	0.009	0.004	0.339	0.199	0.19	0.378	0.054
Bootstrap sample_119	0.018	0.028	0.043	0.023	0.036	0.043	0.043	0.046	0.161	0.057	0.009	0.184	0	0	0.009	0.006	0	0	0.017	0.006	0.161	0.085	0.181	0.118	0	0.007	0.009	0.021	0.161	0.064	0.043	0.068	0.036	0.007	0.026	0.029	0.036	0	0.017	0.002	0	0	0.034	0.008	0.5	0.156	0.138	0.373	0.036
Bootstrap sample_120	0.018	0.05	0.086	0.029	0.071	0.021	0.026	0.029	0.054	0.05	0.017	0.175	0	0	0.017	0.006	0	0	0.017	0.004	0.25	0.106	0.172	0.099	0.018	0.014	0.034	0.019	0.107	0.064	0.043	0.063	0	0.007	0.06	0.034	0.036	0	0.017	0.013	0	0	0.026	0.002	0.446	0.156	0.172	0.375	0.071
Bootstrap sample_121	0.036	0.028	0.069	0.032	0.071	0.05	0.078	0.032	0.125	0.043	0.009	0.139	0	0	0.009	0.006	0	0	0.034	0.004	0.125	0.071	0.216	0.095	0	0.028	0.017	0.025	0.089	0.071	0.034	0.078	0.018	0.014	0.078	0.044	0.018	0	0.009	0.01	0	0	0.009	0.008	0.411	0.142	0.112	0.329	0.018
Bootstrap sample_122	0.018	0.078	0.06	0.029	0.054	0.014	0.026	0.025	0.071	0.05	0.017	0.158	0	0	0.009	0.002	0	0	0.034	0.006	0.179	0.085	0.121	0.12	0	0	0.009	0.017	0.125	0.071	0.034	0.067	0.036	0.021	0.06	0.025	0	0	0.026	0.008	0	0	0.017	0.004	0.357	0.184	0.172	0.346	0.054
Bootstrap sample_123	0.036	0.05	0.06	0.036	0.054	0.043	0.06	0.038	0.054	0.05	0.026	0.15	0	0	0.009	0.002	0	0	0.026	0.002	0.161	0.071	0.172	0.091	0.071	0.021	0.009	0.015	0.071	0.078	0.034	0.07	0	0.014	0.078	0.038	0	0	0.052	0.01	0	0	0.017	0.004	0.286	0.227	0.181	0.35	0.089
Bootstrap sample_124	0.036	0.028	0.034	0.03	0.089	0.021	0.06	0.029	0.071	0.035	0	0.169	0	0	0.017	0.002	0	0	0.069	0.013	0.143	0.121	0.129	0.087	0.036	0	0.009	0.011	0.107	0.057	0.034	0.068	0.018	0.007	0.069	0.038	0.018	0	0.017	0.006	0	0	0.052	0.006	0.286	0.17	0.138	0.357	0.036
Bootstrap sample_125	0	0.057	0.086	0.029	0.071	0.043	0.06	0.03	0.107	0.071	0.009	0.184	0	0	0	0.002	0	0	0	0	0.089	0.092	0.147	0.084	0.054	0.021	0.017	0.019	0.054	0.099	0.043	0.07	0.054	0.021	0.078	0.036	0.036	0	0.034	0.015	0	0	0.017	0	0.536	0.17	0.172	0.323	0.071
Bootstrap sample_126	0.018	0.05	0.06	0.017	0.071	0.035	0.026	0.038	0.089	0.043	0	0.167	0	0	0	0.004	0	0	0.034	0.006	0.179	0.135	0.155	0.086	0.018	0.021	0.017	0.019	0.125	0.071	0.069	0.059	0.018	0.035	0.043	0.03	0	0	0.017	0.004	0	0	0.034	0.008	0.375	0.156	0.172	0.357	0.036
Bootstrap sample_127	0.125	0.035	0.06	0.032	0.036	0.064	0.034	0.032	0.161	0.043	0.026	0.186	0	0	0.017	0.002	0	0	0.034	0.008	0.125	0.121	0.181	0.086	0	0.014	0.009	0.021	0.089	0.05	0.043	0.086	0.036	0.007	0.052	0.036	0.018	0	0	0.008	0	0	0.026	0.002	0.446	0.184	0.181	0.337	0.107
Bootstrap sample_128	0.018	0.05	0.052	0.036	0.107	0.035	0.017	0.055	0.071	0.043	0.017	0.158	0	0	0.017	0	0	0	0.017	0.006	0.268	0.128	0.216	0.103	0	0.014	0.026	0.008	0.089	0.078	0.034	0.089	0	0.021	0.06	0.025	0.018	0	0.017	0.013	0	0	0.034	0.008	0.339	0.206	0.138	0.395	0.054
Bootstrap sample_129	0.071	0.043	0.052	0.036	0.089	0.028	0.009	0.034	0.089	0.078	0	0.192	0	0	0.009	0.002	0	0	0.034	0.002	0.161	0.078	0.19	0.118	0.018	0.014	0	0.021	0.071	0.035	0.043	0.07	0	0.007	0.052	0.03	0.036	0	0.026	0.013	0	0	0.034	0.004	0.339	0.177	0.19	0.371	0
Bootstrap sample_130	0.036	0.035	0.009	0.029	0.018	0.021	0.086	0.04	0.054	0.057	0.017	0.16	0	0	0.034	0.004	0	0	0.026	0.004	0.179	0.142	0.224	0.108	0	0.021	0.009	0.008	0.054	0.057	0.026	0.089	0.018	0.021	0.034	0.032	0.018	0	0.009	0.011	0	0	0.009	0.006	0.446	0.149	0.147	0.346	0.018
Bootstrap sample_131	0.071	0.078	0.069	0.036	0.071	0.007	0.069	0.029	0.071	0.05	0	0.165	0	0	0.026	0.01	0	0	0.009	0.006	0.232	0.064	0.121	0.086	0	0.028	0	0.023	0.107	0.057	0.06	0.078	0.036	0.014	0.034	0.03	0	0	0.034	0.008	0	0	0.034	0.004	0.446	0.177	0.112	0.359	0.018
Bootstrap sample_132	0.071	0.021	0.052	0.025	0.107	0.035	0.017	0.038	0.107	0.028	0.026	0.143	0	0	0.009	0.004	0	0	0.009	0.01	0.196	0.113	0.155	0.082	0.018	0	0.017	0.015	0.107	0.064	0	0.072	0.018	0.035	0.017	0.032	0.018	0	0	0.006	0	0	0.026	0.006	0.464	0.234	0.19	0.373	0.036
Bootstrap sample_133	0.018	0.05	0.034	0.03	0.143	0.043	0.052	0.04	0.107	0.057	0.009	0.173	0	0	0.017	0.006	0	0	0.017	0.006	0.25	0.099	0.164	0.097	0.018	0.014	0	0.017	0.161	0.014	0.052	0.087	0.018	0.043	0.052	0.034	0.018	0	0.017	0.01	0	0	0.009	0.002	0.339	0.142	0.19	0.357	0.018
Bootstrap sample_134	0.018	0.05	0.052	0.042	0	0.021	0.017	0.021	0.161	0.064	0.026	0.175	0	0	0.009	0.002	0	0	0.026	0.004	0.161	0.064	0.198	0.093	0	0.028	0.017	0.01	0.161	0.043	0.052	0.057	0	0.028	0.043	0.032	0.018	0	0.034	0.006	0	0	0.017	0.002	0.429	0.227	0.155	0.317	0.071
Bootstrap sample_135	0	0.064	0.095	0.029	0.036	0.035	0.043	0.023	0.107	0.078	0.017	0.181	0	0	0.009	0.008	0	0	0.043	0.004	0.125	0.121	0.181	0.097	0.036	0.014	0.034	0.015	0.196	0.085	0.043	0.084	0.018	0.028	0.052	0.023	0.036	0	0.026	0.008	0	0	0.009	0.011	0.321	0.241	0.207	0.405	0.018
Bootstrap sample_136	0.071	0.078	0.043	0.017	0.054	0.043	0.06	0.036	0.089	0.05	0.017	0.165	0	0	0.017	0.011	0	0	0.034	0.008	0.179	0.106	0.207	0.086	0	0	0.009	0.019	0.107	0.043	0.017	0.095	0	0.028	0.043	0.03	0.018	0	0.043	0.004	0	0	0.026	0.002	0.357	0.241	0.207	0.373	0.054
Bootstrap sample_137	0.071	0.028	0.052	0.04	0.018	0.035	0.026	0.044	0.107	0.05	0	0.175	0	0	0.017	0.006	0	0	0.017	0.004	0.161	0.142	0.216	0.105	0	0.021	0.009	0.015	0.107	0.043	0.052	0.068	0.054	0.028	0.034	0.019	0.036	0	0.043	0.01	0	0	0.043	0.004	0.375	0.142	0.19	0.337	0.071
Bootstrap sample_138	0.089	0.057	0.086	0.025	0.018	0.05	0.034	0.034	0.089	0.078	0.017	0.158	0	0	0.017	0.004	0	0	0.034	0.008	0.214	0.106	0.198	0.095	0	0.014	0.009	0.015	0.143	0.064	0.052	0.08	0	0.028	0.086	0.034	0	0	0.034	0.002	0	0	0.017	0.004	0.357	0.22	0.147	0.319	0.071
Bootstrap sample_139	0.054	0.05	0.026	0.03	0.107	0.021	0.017	0.019	0.304	0.064	0.026	0.148	0	0	0.009	0.008	0	0	0.017	0.004	0.143	0.128	0.164	0.103	0.054	0.021	0.009	0.023	0.089	0.05	0.06	0.08	0.036	0.007	0.026	0.042	0.054	0	0.026	0.002	0	0	0.052	0.008	0.411	0.227	0.25	0.399	0.125
Bootstrap sample_140	0.054	0.05	0.043	0.032	0.107	0.064	0.043	0.034	0.054	0.035	0	0.154	0	0	0.017	0.013	0	0	0.043	0.002	0.214	0.149	0.207	0.108	0	0.035	0	0.023	0.071	0.05	0.026	0.08	0.036	0.007	0.034	0.034	0	0	0.009	0.004	0	0	0	0.008	0.536	0.199	0.147	0.337	0.071
Bootstrap sample_141	0.036	0.043	0.026	0.029	0.054	0.007	0.034	0.029	0.071	0.064	0.009	0.188	0	0	0.026	0	0	0	0.026	0.017	0.268	0.113	0.198	0.097	0.036	0.057	0.017	0.013	0.107	0.021	0.052	0.08	0.018	0.028	0.052	0.034	0.018	0	0.026	0.013	0	0	0.026	0.004	0.339	0.191	0.112	0.388	0.036
Bootstrap sample_142	0.036	0.028	0.069	0.03	0.071	0.043	0.034	0.036	0.214	0.035	0.026	0.156	0	0	0.026	0.002	0	0	0.034	0.006	0.321	0.099	0.207	0.097	0.054	0.057	0.009	0.021	0.143	0.092	0.009	0.074	0.036	0.028	0.103	0.019	0.018	0	0.026	0.004	0	0	0.026	0.006	0.446	0.184	0.164	0.335	0.054
Bootstrap sample_143	0.036	0.057	0.052	0.03	0.036	0.021	0.017	0.04	0.071	0.035	0.034	0.177	0	0	0.043	0.002	0	0	0.026	0.004	0.143	0.099	0.224	0.103	0.054	0.021	0.043	0.017	0.143	0.064	0.034	0.078	0.036	0.007	0.034	0.038	0.018	0	0.017	0.008	0	0	0.017	0.01	0.375	0.191	0.172	0.344	0.018
Bootstrap sample_144	0.036	0.043	0.06	0.042	0.036	0.043	0.017	0.036	0.036	0.078	0.026	0.156	0	0	0.026	0.006	0	0	0.017	0.004	0.232	0.156	0.155	0.091	0.036	0.028	0.009	0.021	0.107	0.035	0.078	0.072	0.018	0.014	0.026	0.027	0.071	0	0.026	0.011	0	0	0.026	0.01	0.518	0.156	0.121	0.354	0.018
Bootstrap sample_145	0.071	0.05	0.052	0.03	0.089	0.035	0.043	0.032	0.161	0.028	0.017	0.167	0	0	0.017	0.006	0	0	0.026	0.004	0.161	0.085	0.224	0.082	0.018	0.021	0.017	0.011	0.161	0.064	0.078	0.072	0.071	0.035	0.06	0.034	0.018	0	0.026	0.004	0	0	0.043	0.006	0.339	0.206	0.103	0.378	0
Bootstrap sample_146	0.036	0.043	0.06	0.019	0.054	0.057	0.034	0.025	0.125	0.05	0	0.16	0	0	0.052	0.002	0	0	0.069	0	0.125	0.142	0.181	0.101	0.018	0.007	0.009	0.019	0.054	0.064	0.052	0.063	0	0.021	0.026	0.048	0	0	0.017	0.002	0	0	0.017	0.011	0.339	0.213	0.147	0.335	0.054
Bootstrap sample_147	0.089	0.078	0.034	0.046	0.054	0.028	0.034	0.034	0.089	0.057	0.026	0.154	0	0	0.017	0.004	0	0	0	0.008	0.25	0.106	0.276	0.089	0	0.028	0.009	0.021	0.179	0.057	0.052	0.099	0.089	0.021	0.06	0.017	0	0	0.043	0.004	0	0	0.009	0.004	0.286	0.177	0.172	0.371	0.018
Bootstrap sample_148	0.018	0.021	0.052	0.03	0.054	0.057	0.026	0.048	0.054	0.028	0	0.163	0	0	0.017	0.006	0	0	0.026	0.006	0.25	0.113	0.164	0.105	0.018	0.028	0.034	0.025	0.125	0.05	0.017	0.084	0	0.035	0.069	0.034	0.036	0	0.017	0.002	0	0	0.017	0.002	0.304	0.255	0.138	0.394	0.054
Bootstrap sample_149	0	0.05	0.06	0.023	0.054	0.064	0.069	0.036	0.089	0.092	0.026	0.183	0	0	0.026	0.008	0	0	0.017	0.011	0.161	0.078	0.138	0.091	0.054	0.028	0.017	0.017	0.054	0.035	0.034	0.086	0.054	0.021	0.043	0.04	0	0	0.009	0.004	0	0	0.06	0.006	0.393	0.199	0.121	0.361	0.036
Bootstrap sample_150	0	0.057	0.026	0.029	0.143	0.021	0.026	0.046	0.107	0.014	0.026	0.143	0	0	0.017	0.006	0	0	0.034	0.006	0.125	0.064	0.164	0.12	0.018	0.007	0	0.025	0.161	0.092	0.026	0.065	0.018	0.028	0.043	0.038	0	0	0.052	0.008	0	0	0.026	0.006	0.429	0.163	0.181	0.371	0.071
Bootstrap sample_151	0.054	0.035	0.043	0.032	0.107	0.028	0.043	0.034	0.143	0.043	0.034	0.179	0	0	0.009	0.01	0	0	0.026	0.004	0.179	0.071	0.181	0.11	0.036	0.007	0.017	0.01	0.107	0.092	0.052	0.068	0	0.035	0.034	0.03	0.018	0	0.009	0.008	0	0	0.043	0.004	0.232	0.099	0.172	0.338	0.054
Bootstrap sample_152	0.036	0.043	0.078	0.023	0.107	0.035	0.017	0.036	0.143	0.035	0	0.144	0	0	0.017	0.002	0	0	0.009	0.006	0.125	0.092	0.181	0.139	0	0.035	0.009	0.015	0.036	0.021	0.043	0.091	0.018	0.007	0.069	0.042	0.018	0	0.017	0.011	0	0	0.052	0.01	0.446	0.255	0.155	0.392	0.036
Bootstrap sample_153	0.054	0.043	0.095	0.021	0.071	0.028	0.052	0.023	0.089	0.078	0.017	0.165	0	0	0.026	0.004	0	0	0.017	0.006	0.089	0.149	0.181	0.084	0	0.014	0.026	0.017	0.125	0.071	0.009	0.095	0.018	0.021	0.095	0.03	0.018	0	0.009	0.01	0	0	0.043	0.008	0.464	0.121	0.147	0.356	0.018
Bootstrap sample_154	0.071	0.043	0.069	0.04	0.089	0.028	0.069	0.044	0.125	0.071	0.026	0.154	0	0	0.009	0	0	0	0.034	0.002	0.143	0.064	0.216	0.089	0	0.014	0.026	0.013	0.125	0.035	0.017	0.087	0.071	0.028	0.121	0.036	0.054	0	0.026	0.01	0	0	0.017	0.008	0.446	0.191	0.103	0.333	0.089
Bootstrap sample_155	0.089	0.064	0.043	0.025	0.089	0.05	0.026	0.036	0.071	0.028	0.009	0.144	0	0	0.017	0	0	0	0.026	0.002	0.125	0.113	0.224	0.103	0.036	0.014	0	0.019	0.107	0.099	0.026	0.082	0.036	0.028	0.078	0.023	0	0	0.043	0.01	0	0	0.034	0.006	0.429	0.206	0.147	0.316	0.018
Bootstrap sample_156	0.018	0.043	0.06	0.023	0.054	0.035	0.06	0.027	0.143	0.064	0.017	0.146	0	0	0.017	0	0	0	0.017	0.002	0.125	0.149	0.207	0.129	0	0.021	0.009	0.019	0.125	0.113	0.086	0.07	0	0.014	0.06	0.025	0	0	0.017	0.006	0	0	0.034	0.004	0.339	0.213	0.112	0.333	0.036
Bootstrap sample_157	0.018	0.057	0.052	0.029	0.054	0.035	0.034	0.042	0.089	0.043	0	0.156	0	0	0.026	0.002	0	0	0.034	0.008	0.196	0.106	0.233	0.101	0.018	0.021	0.017	0.017	0.018	0.043	0.052	0.076	0.054	0.014	0.078	0.023	0.018	0	0.034	0.002	0	0	0.009	0.004	0.357	0.142	0.172	0.35	0.036
Bootstrap sample_158	0.018	0.014	0.086	0.023	0.089	0.035	0.026	0.03	0.089	0.099	0.034	0.15	0	0	0.017	0.011	0	0	0.009	0.002	0.161	0.064	0.155	0.103	0	0.014	0.034	0.017	0.107	0.078	0.052	0.078	0.036	0.014	0.034	0.04	0	0	0.034	0.006	0	0	0.017	0.008	0.393	0.142	0.216	0.329	0.036
Bootstrap sample_159	0.018	0.021	0.069	0.038	0.054	0.043	0.034	0.042	0.089	0.043	0.034	0.141	0	0	0	0	0	0	0.034	0.006	0.268	0.078	0.138	0.112	0.036	0.021	0.034	0.013	0.089	0.043	0.043	0.082	0	0.021	0.069	0.034	0	0	0.034	0.011	0	0	0.026	0.002	0.464	0.22	0.164	0.359	0.054
Bootstrap sample_160	0.036	0.05	0.06	0.032	0.071	0.035	0.026	0.036	0.089	0.035	0.017	0.154	0	0	0.017	0.002	0	0	0.06	0.002	0.143	0.085	0.155	0.095	0	0.028	0.009	0.019	0.054	0.071	0.043	0.061	0.054	0.043	0.069	0.03	0	0	0.026	0.004	0	0	0.009	0	0.357	0.128	0.155	0.331	0.054
Bootstrap sample_161	0.018	0.05	0.06	0.036	0.089	0.014	0.043	0.021	0.196	0.035	0	0.135	0	0	0.009	0.004	0	0	0.026	0.008	0.125	0.085	0.181	0.091	0.036	0.028	0	0.017	0.125	0.043	0.034	0.07	0	0.007	0.129	0.023	0.018	0	0.026	0.006	0	0	0.06	0	0.375	0.199	0.121	0.352	0.036
Bootstrap sample_162	0.036	0.021	0.086	0.038	0.071	0.035	0.06	0.038	0.089	0.05	0.009	0.183	0	0	0.034	0.002	0	0	0.026	0.004	0.214	0.106	0.259	0.105	0.036	0.035	0.017	0.01	0.089	0.085	0.043	0.067	0.018	0.028	0.069	0.032	0.018	0	0.017	0.006	0	0	0.026	0.008	0.339	0.206	0.198	0.333	0.089
Bootstrap sample_163	0.018	0.057	0.06	0.034	0.054	0.021	0.095	0.03	0.107	0.05	0.009	0.146	0	0	0.034	0.002	0	0	0.052	0.008	0.143	0.128	0.138	0.101	0	0.043	0.017	0.013	0.071	0.092	0.034	0.082	0.018	0.021	0.069	0.036	0.018	0	0.009	0.004	0	0	0.026	0.004	0.393	0.22	0.164	0.369	0.018
Bootstrap sample_164	0.089	0.078	0.052	0.04	0.036	0.028	0.06	0.046	0.071	0.021	0	0.16	0	0	0	0	0	0	0.043	0.004	0.143	0.113	0.224	0.101	0	0.014	0.026	0.019	0.089	0.121	0.043	0.084	0.018	0.007	0.078	0.023	0	0	0.043	0.008	0	0	0.017	0.011	0.446	0.206	0.207	0.344	0.071
Bootstrap sample_165	0.071	0.035	0.086	0.019	0.089	0.028	0.034	0.029	0.054	0.043	0.017	0.163	0	0	0.009	0.004	0	0	0.034	0.002	0.143	0.099	0.164	0.11	0.018	0.028	0.017	0.015	0.036	0.071	0.043	0.084	0.018	0.014	0.129	0.042	0	0	0.017	0.011	0	0	0.043	0.011	0.411	0.262	0.19	0.342	0.089
Bootstrap sample_166	0	0.05	0.078	0.023	0.054	0.028	0.052	0.029	0.143	0.064	0.026	0.152	0	0	0	0.008	0	0	0.026	0.006	0.107	0.099	0.198	0.12	0.018	0.007	0.026	0.013	0.196	0.007	0.026	0.08	0	0.014	0.121	0.03	0.036	0	0.06	0.006	0	0	0.009	0.004	0.375	0.199	0.129	0.367	0.054
Bootstrap sample_167	0.018	0.028	0.06	0.03	0.054	0.021	0.034	0.021	0.054	0.028	0.034	0.131	0	0	0.026	0.004	0	0	0.017	0.004	0.161	0.099	0.207	0.101	0	0.014	0.034	0.025	0.143	0.099	0.052	0.087	0.018	0.014	0.06	0.032	0.054	0	0.009	0.015	0	0	0.009	0.008	0.375	0.191	0.138	0.356	0.071
Bootstrap sample_168	0.018	0.05	0.043	0.029	0.071	0.05	0.043	0.029	0.107	0.035	0.017	0.169	0	0	0.009	0.004	0	0	0.026	0.006	0.196	0.078	0.181	0.105	0	0.021	0.026	0.023	0.161	0.043	0.043	0.059	0	0.035	0.052	0.029	0	0	0.043	0.004	0	0	0.026	0.006	0.411	0.206	0.103	0.337	0.089
Bootstrap sample_169	0.054	0.043	0.043	0.042	0.036	0.028	0.017	0.027	0.107	0.057	0.034	0.194	0	0	0.009	0.002	0	0	0.026	0.006	0.161	0.099	0.147	0.114	0	0.021	0.026	0.008	0.143	0.085	0.069	0.072	0.071	0.035	0.034	0.029	0	0	0.026	0.004	0	0	0.034	0.01	0.393	0.17	0.129	0.354	0.054
Bootstrap sample_170	0	0.021	0.06	0.03	0.018	0.043	0.06	0.04	0.143	0.043	0	0.152	0	0	0.009	0.004	0	0	0.034	0.011	0.107	0.057	0.198	0.112	0.054	0.028	0.034	0.021	0.071	0.043	0.103	0.089	0	0.035	0.06	0.034	0.018	0	0.043	0.006	0	0	0.009	0.01	0.411	0.213	0.181	0.375	0.089
Bootstrap sample_171	0	0.057	0.086	0.034	0.179	0.021	0.052	0.036	0.143	0.085	0.017	0.116	0	0	0.043	0.008	0	0	0.026	0.004	0.143	0.113	0.172	0.108	0	0.021	0	0.015	0.143	0.071	0.017	0.086	0.036	0.021	0.034	0.027	0	0	0.026	0.021	0	0	0.052	0.004	0.429	0.156	0.155	0.344	0.071
Bootstrap sample_172	0.018	0.028	0.078	0.03	0.036	0.007	0.103	0.03	0.107	0.05	0.009	0.169	0	0	0.017	0.002	0	0	0.009	0.002	0.196	0.085	0.138	0.112	0.036	0.021	0.017	0.011	0.089	0.064	0.017	0.07	0.036	0.007	0.034	0.029	0.018	0	0.017	0.008	0	0	0.017	0.006	0.429	0.227	0.181	0.382	0.089
Bootstrap sample_173	0	0.021	0.043	0.04	0.107	0.035	0.034	0.059	0.125	0.05	0.009	0.184	0	0	0.017	0.002	0	0	0.043	0.002	0.232	0.071	0.129	0.101	0	0.028	0.026	0.017	0.036	0.028	0.052	0.091	0	0.014	0.043	0.034	0	0	0.026	0.013	0	0	0.026	0.011	0.393	0.149	0.129	0.348	0.036
Bootstrap sample_174	0.018	0.057	0.086	0.023	0.018	0.05	0.017	0.044	0.036	0.028	0	0.133	0	0	0.017	0.006	0	0	0.017	0.01	0.214	0.092	0.147	0.106	0.036	0.014	0.034	0.023	0.089	0.071	0.052	0.086	0.018	0.014	0.069	0.03	0	0	0.017	0.008	0	0	0	0.002	0.429	0.149	0.112	0.335	0.018
Bootstrap sample_175	0.107	0.043	0.052	0.023	0.071	0.035	0.034	0.04	0.089	0.007	0.017	0.156	0	0	0.017	0.004	0	0	0.026	0.006	0.107	0.064	0.147	0.099	0.018	0.028	0.017	0.013	0.071	0.035	0.043	0.076	0.018	0.021	0.052	0.046	0	0	0.017	0.008	0	0	0.052	0.006	0.321	0.149	0.129	0.325	0.036
Bootstrap sample_176	0.018	0.035	0.069	0.017	0.071	0.021	0.043	0.025	0.071	0.043	0.026	0.163	0	0	0.009	0	0	0	0.026	0.006	0.125	0.121	0.138	0.106	0.018	0.014	0.034	0.019	0.107	0.078	0.026	0.086	0.018	0.028	0.026	0.027	0.036	0	0.034	0.002	0	0	0.017	0.006	0.304	0.177	0.172	0.38	0.036
Bootstrap sample_177	0.018	0.071	0.026	0.046	0.125	0.035	0.026	0.038	0.089	0.043	0.009	0.171	0	0	0.009	0.004	0	0	0.017	0.006	0.143	0.113	0.216	0.106	0	0.014	0.009	0.011	0.125	0.064	0.06	0.076	0	0.043	0.06	0.029	0.018	0	0	0.01	0	0	0	0.004	0.518	0.191	0.155	0.359	0.071
Bootstrap sample_178	0.107	0.043	0.052	0.025	0.125	0.035	0.017	0.032	0.018	0.085	0.017	0.169	0	0	0.009	0.006	0	0	0.026	0.002	0.304	0.106	0.19	0.099	0.018	0.043	0.017	0.021	0.089	0.028	0.017	0.087	0	0.007	0.06	0.038	0.018	0	0.026	0	0	0	0.017	0.002	0.393	0.184	0.155	0.354	0.054
Bootstrap sample_179	0.018	0.099	0.043	0.029	0.071	0.035	0.034	0.017	0.054	0.035	0	0.16	0	0	0.034	0.002	0	0	0.009	0.002	0.143	0.135	0.224	0.099	0	0.014	0.017	0.013	0.143	0.035	0.017	0.074	0.036	0.043	0.06	0.023	0	0	0.026	0.01	0	0	0.034	0.004	0.339	0.17	0.164	0.359	0.036
Bootstrap sample_180	0	0.028	0.086	0.036	0.071	0.05	0.034	0.046	0.089	0.043	0.009	0.16	0	0	0.009	0.002	0	0	0.026	0.008	0.089	0.106	0.164	0.093	0.018	0.014	0.026	0.029	0.125	0.064	0.06	0.095	0	0.014	0.078	0.023	0.018	0	0.034	0.006	0	0	0.017	0.008	0.482	0.213	0.112	0.308	0.054
Bootstrap sample_181	0.054	0.021	0.052	0.036	0.036	0.014	0.026	0.03	0.107	0.05	0.034	0.16	0	0	0	0.004	0	0	0.017	0.006	0.214	0.078	0.233	0.112	0.018	0.028	0.026	0.019	0.107	0.064	0.052	0.074	0	0.021	0.086	0.038	0.018	0	0.034	0.006	0	0	0.017	0.002	0.411	0.128	0.172	0.342	0
Bootstrap sample_182	0	0.028	0.043	0.03	0.089	0.043	0.043	0.029	0.125	0.021	0.026	0.139	0	0	0.052	0.004	0	0	0.026	0.008	0.161	0.064	0.198	0.093	0	0.014	0.009	0.015	0.143	0.064	0.052	0.068	0.036	0.043	0.069	0.03	0.018	0	0.034	0.011	0	0	0	0.004	0.304	0.255	0.103	0.304	0.107
Bootstrap sample_183	0.018	0.057	0.069	0.032	0.125	0.028	0.043	0.032	0.089	0.021	0.017	0.16	0	0	0.009	0.002	0	0	0.034	0.004	0.232	0.099	0.155	0.118	0.018	0.014	0.009	0.008	0.125	0.043	0.06	0.067	0	0.057	0.052	0.03	0	0	0.017	0.01	0	0	0.017	0.006	0.411	0.177	0.112	0.359	0.089
Bootstrap sample_184	0.018	0.035	0.078	0.025	0.089	0.014	0.069	0.049	0.143	0.078	0.017	0.186	0	0	0.009	0.006	0	0	0.009	0.01	0.214	0.135	0.103	0.114	0.036	0.014	0.06	0.019	0.054	0.071	0.009	0.067	0	0.028	0.069	0.019	0	0	0.017	0.004	0	0	0.009	0.002	0.518	0.291	0.138	0.34	0.036
Bootstrap sample_185	0.036	0.028	0.078	0.027	0.071	0.028	0.043	0.042	0.071	0.057	0.017	0.165	0	0	0.034	0.002	0	0	0.034	0.004	0.125	0.106	0.19	0.099	0.018	0.014	0.034	0.008	0.054	0.092	0.043	0.07	0	0.028	0.043	0.03	0.018	0	0.026	0.013	0	0	0.026	0.013	0.518	0.163	0.172	0.331	0.018
Bootstrap sample_186	0.018	0.035	0.06	0.048	0.071	0.057	0.06	0.021	0.143	0.035	0.043	0.177	0	0	0.026	0.002	0	0	0.034	0.01	0.232	0.135	0.172	0.112	0.018	0.035	0.009	0.008	0.143	0.071	0.052	0.055	0.036	0.007	0.069	0.029	0.018	0	0.017	0.013	0	0	0.026	0.002	0.304	0.135	0.164	0.34	0.071
Bootstrap sample_187	0.054	0.057	0.078	0.027	0.071	0.057	0.026	0.059	0.071	0.043	0.017	0.162	0	0	0	0.006	0	0	0.009	0.01	0.196	0.135	0.224	0.087	0	0.014	0.009	0.013	0.143	0.078	0.026	0.095	0.054	0.014	0.103	0.025	0.036	0	0.017	0.011	0	0	0.034	0.006	0.375	0.128	0.103	0.3	0.071
Bootstrap sample_188	0.036	0.028	0.078	0.03	0.071	0.071	0.017	0.032	0.125	0.071	0.034	0.169	0	0	0.017	0.002	0	0	0.034	0.008	0.232	0.092	0.19	0.097	0.018	0.035	0.043	0.019	0.107	0.043	0.06	0.061	0.036	0.021	0.112	0.023	0.018	0	0.026	0.01	0	0	0.034	0.006	0.357	0.156	0.147	0.35	0.071
Bootstrap sample_189	0	0.014	0.043	0.03	0.036	0.028	0.017	0.04	0.125	0.085	0.009	0.158	0	0	0	0	0	0	0.009	0.01	0.214	0.113	0.138	0.116	0.018	0.043	0	0.013	0.054	0.014	0.034	0.084	0.018	0.021	0.034	0.027	0.036	0	0.034	0.006	0	0	0.017	0.006	0.393	0.191	0.207	0.342	0.018
Bootstrap sample_190	0.036	0.05	0.06	0.027	0.107	0.014	0.009	0.029	0.089	0.043	0	0.171	0	0	0.009	0.002	0	0	0.026	0.004	0.25	0.106	0.147	0.103	0.018	0.014	0.009	0.021	0.071	0.05	0.06	0.076	0.036	0.021	0.086	0.03	0.054	0	0.017	0.008	0	0	0.034	0	0.375	0.206	0.095	0.333	0.071
Bootstrap sample_191	0.054	0.043	0.043	0.019	0.054	0.035	0.052	0.023	0.161	0.035	0.017	0.152	0	0	0.009	0.006	0	0	0.026	0.006	0.179	0.113	0.181	0.103	0.036	0.035	0.026	0.011	0.107	0.05	0.043	0.093	0	0.028	0.052	0.044	0.018	0	0.017	0.011	0	0	0.052	0.002	0.411	0.184	0.155	0.367	0.036
Bootstrap sample_192	0	0.064	0.052	0.027	0.089	0.035	0.052	0.036	0.161	0.099	0.017	0.205	0	0	0.009	0.006	0	0	0.026	0.006	0.179	0.092	0.198	0.101	0.018	0.028	0.009	0.015	0.089	0.085	0.06	0.065	0	0.043	0.06	0.03	0.036	0	0.034	0.006	0	0	0.009	0	0.393	0.17	0.155	0.373	0
Bootstrap sample_193	0.071	0.021	0.034	0.029	0.018	0.021	0.017	0.029	0.071	0.014	0.017	0.171	0	0	0.017	0.006	0	0	0.009	0.006	0.268	0.128	0.164	0.101	0	0.028	0	0.019	0.107	0.043	0.034	0.072	0.036	0.014	0.095	0.029	0.071	0	0.009	0.004	0	0	0.052	0.004	0.268	0.106	0.121	0.337	0.054
Bootstrap sample_194	0.054	0.071	0.043	0.027	0.107	0.035	0.052	0.025	0	0.028	0.017	0.173	0	0	0.017	0.004	0	0	0.034	0.01	0.196	0.043	0.216	0.095	0	0.007	0	0.021	0.125	0.043	0.026	0.057	0	0.007	0.069	0.03	0.018	0	0.06	0.008	0	0	0.026	0.006	0.446	0.177	0.164	0.329	0.071
Bootstrap sample_195	0.054	0.05	0.052	0.029	0.089	0.028	0.06	0.027	0.071	0.043	0.009	0.15	0	0	0.009	0.008	0	0	0.009	0.006	0.25	0.05	0.147	0.106	0	0.028	0.009	0.029	0.161	0.043	0.034	0.086	0.018	0.021	0.034	0.046	0.018	0	0.026	0.004	0	0	0.052	0.004	0.446	0.17	0.216	0.375	0.036
Bootstrap sample_196	0.018	0.035	0.043	0.036	0.036	0.035	0.043	0.029	0.071	0.043	0.009	0.165	0	0	0.026	0.006	0	0	0.009	0.006	0.321	0.135	0.216	0.141	0	0.043	0.034	0.025	0.071	0.057	0.034	0.067	0	0.021	0.069	0.036	0.054	0	0.026	0.008	0	0	0.026	0.008	0.393	0.184	0.172	0.329	0.071
Bootstrap sample_197	0	0.021	0.06	0.032	0.125	0.035	0.06	0.049	0.196	0.05	0.017	0.162	0	0	0.026	0.006	0	0	0.034	0.004	0.125	0.099	0.216	0.114	0.018	0.028	0.009	0.019	0.089	0.043	0	0.072	0.018	0.028	0.043	0.04	0	0	0.009	0.006	0	0	0.026	0.006	0.446	0.156	0.19	0.35	0.089
Bootstrap sample_198	0.036	0.035	0.052	0.021	0.089	0.007	0.086	0.017	0.054	0.035	0.043	0.183	0	0	0.009	0.008	0	0	0.017	0.004	0.179	0.092	0.198	0.099	0	0.035	0.026	0.013	0.036	0.078	0.017	0.068	0.018	0.014	0.069	0.04	0	0	0.034	0.011	0	0	0.043	0.004	0.357	0.191	0.164	0.354	0.018
Bootstrap sample_199	0	0.05	0.043	0.036	0.107	0.035	0.034	0.03	0.089	0.028	0.009	0.135	0	0	0.017	0.004	0	0	0.009	0.002	0.268	0.085	0.207	0.122	0	0.043	0.017	0.017	0.143	0.085	0.043	0.087	0.018	0.007	0.052	0.027	0.018	0	0.026	0.008	0	0	0.017	0.004	0.321	0.213	0.172	0.34	0.036
Bootstrap sample_200	0.071	0.057	0.078	0.036	0.089	0.035	0.069	0.034	0.125	0.064	0.009	0.146	0	0	0.026	0.01	0	0	0.017	0.004	0.089	0.092	0.198	0.112	0	0.043	0.017	0.011	0.054	0.05	0.052	0.078	0.036	0.007	0.052	0.025	0.018	0	0.026	0.01	0	0	0.017	0.002	0.375	0.156	0.129	0.342	0.054
Bootstrap sample_201	0.036	0.043	0.078	0.027	0.089	0.014	0.06	0.044	0.161	0.035	0	0.152	0	0	0.017	0.004	0	0	0.017	0.006	0.107	0.071	0.155	0.11	0.018	0	0.009	0.015	0.143	0.043	0.034	0.067	0.036	0.014	0.078	0.03	0.018	0	0.034	0.006	0	0	0.017	0.011	0.482	0.206	0.172	0.354	0.018
Bootstrap sample_202	0.071	0.064	0.06	0.029	0.018	0.057	0.017	0.032	0.143	0.043	0.009	0.15	0	0	0.009	0.002	0	0	0.026	0.006	0.161	0.092	0.198	0.108	0	0.014	0	0.015	0.071	0.064	0.052	0.082	0.018	0.043	0.06	0.036	0.054	0	0.026	0.008	0	0	0.017	0.01	0.446	0.142	0.19	0.376	0.018
Bootstrap sample_203	0.036	0.021	0.034	0.019	0.071	0.043	0.052	0.027	0.143	0.028	0.009	0.154	0	0	0	0	0	0	0.009	0.002	0.196	0.092	0.19	0.097	0.054	0.007	0	0.019	0.054	0.078	0.069	0.072	0.018	0.007	0.078	0.032	0	0	0.034	0.011	0	0	0.009	0.004	0.214	0.128	0.129	0.378	0.071
Bootstrap sample_204	0.036	0.028	0.086	0.027	0.036	0.028	0.043	0.034	0.071	0.035	0.009	0.143	0	0	0.034	0.002	0	0	0.009	0.006	0.089	0.099	0.216	0.112	0	0	0.009	0.01	0.071	0.057	0.06	0.068	0.018	0.014	0.086	0.029	0.054	0	0.009	0.004	0	0	0	0.002	0.393	0.163	0.138	0.357	0.071
Bootstrap sample_205	0.054	0.035	0.095	0.036	0.036	0.043	0.043	0.03	0.071	0.035	0.009	0.158	0	0	0	0.004	0	0	0.017	0.008	0.107	0.135	0.181	0.106	0	0.007	0.009	0.021	0.107	0.043	0.034	0.065	0.036	0.014	0.078	0.027	0	0	0.034	0.006	0	0	0.034	0.002	0.411	0.163	0.147	0.382	0.036
Bootstrap sample_206	0.054	0.007	0.069	0.019	0.054	0.043	0.043	0.03	0.107	0.057	0.052	0.167	0	0	0.017	0	0	0	0.017	0.004	0.143	0.142	0.207	0.078	0.018	0.014	0.017	0.013	0.071	0.057	0.043	0.076	0.018	0.043	0.06	0.04	0.036	0	0.026	0.006	0	0	0.043	0.002	0.375	0.191	0.112	0.356	0.071
Bootstrap sample_207	0.018	0.057	0.078	0.038	0.054	0.021	0.043	0.049	0.161	0.078	0.034	0.171	0	0	0.009	0.006	0	0	0.026	0.004	0.196	0.092	0.216	0.105	0	0.043	0.009	0.013	0.089	0.071	0.034	0.072	0.036	0.014	0.095	0.034	0.054	0	0.026	0.006	0	0	0.034	0.006	0.411	0.206	0.181	0.378	0.107
Bootstrap sample_208	0.018	0.057	0.078	0.019	0.125	0.05	0.043	0.036	0.089	0.078	0.009	0.163	0	0	0.009	0.004	0	0	0.034	0.002	0.196	0.099	0.129	0.087	0.018	0.021	0.026	0.013	0.107	0.064	0.043	0.065	0	0.021	0.052	0.029	0.018	0	0.026	0.011	0	0	0.034	0.004	0.482	0.199	0.198	0.361	0.054
Bootstrap sample_209	0	0.035	0.043	0.04	0.071	0.064	0.052	0.03	0.161	0.043	0.017	0.122	0	0	0.009	0.002	0	0	0.026	0.006	0.321	0.121	0.19	0.084	0	0.014	0.06	0.01	0.054	0.121	0.026	0.093	0.018	0.021	0.078	0.023	0.018	0	0.017	0.008	0	0	0.034	0.006	0.393	0.199	0.19	0.359	0.071
Bootstrap sample_210	0.018	0.064	0.052	0.027	0.125	0.028	0.034	0.029	0.036	0	0.017	0.179	0	0	0.009	0.006	0	0	0.034	0.002	0.179	0.113	0.155	0.108	0.036	0.035	0.06	0.027	0.089	0.071	0.026	0.08	0.036	0.028	0.06	0.04	0.036	0	0.026	0.015	0	0	0.078	0.004	0.393	0.199	0.129	0.405	0.036
Bootstrap sample_211	0.036	0.071	0.043	0.019	0.071	0.043	0.06	0.034	0.143	0.043	0.017	0.156	0	0	0.034	0.002	0	0	0.009	0.006	0.214	0.064	0.121	0.105	0.036	0.028	0.009	0.013	0.107	0.028	0.06	0.078	0.018	0.014	0.052	0.029	0.018	0	0.043	0.008	0	0	0.026	0.002	0.446	0.22	0.138	0.337	0.018
Bootstrap sample_212	0.036	0.014	0.095	0.032	0.054	0.05	0.069	0.053	0.161	0.057	0.017	0.148	0	0	0.017	0.01	0	0	0.026	0.004	0.196	0.099	0.198	0.097	0.018	0.014	0.017	0.019	0.089	0.043	0.043	0.074	0.018	0.043	0.086	0.03	0	0	0.026	0.01	0	0	0.06	0.01	0.357	0.177	0.129	0.365	0.071
Bootstrap sample_213	0	0.028	0.034	0.034	0.054	0.028	0.026	0.042	0.089	0.043	0.043	0.184	0	0	0.009	0	0	0	0.034	0.008	0.107	0.106	0.224	0.105	0.018	0.007	0.026	0.025	0.125	0.078	0.034	0.086	0.036	0.007	0.026	0.036	0	0	0.017	0.011	0	0	0.034	0.008	0.375	0.085	0.103	0.338	0.018
Bootstrap sample_214	0.054	0.021	0.052	0.027	0.018	0.007	0.06	0.034	0.054	0.05	0.017	0.143	0	0	0.017	0.008	0	0	0.043	0.004	0.107	0.085	0.181	0.103	0.036	0.014	0.017	0.025	0.161	0.057	0.034	0.07	0	0.028	0.078	0.036	0.018	0	0.034	0.004	0	0	0.009	0.004	0.286	0.17	0.207	0.344	0.089
Bootstrap sample_215	0	0.099	0.034	0.029	0.054	0.057	0.06	0.046	0.036	0.071	0.017	0.15	0	0	0	0.006	0	0	0.026	0.004	0.304	0.113	0.181	0.122	0	0.035	0.017	0.021	0.143	0.05	0.052	0.076	0.036	0.007	0.043	0.034	0.036	0	0.009	0.008	0	0	0.009	0.008	0.411	0.213	0.19	0.363	0.107
Bootstrap sample_216	0.054	0.014	0.043	0.034	0.036	0.05	0.043	0.04	0.179	0.099	0.026	0.186	0	0	0.009	0.006	0	0	0.009	0.002	0.143	0.106	0.155	0.106	0.018	0.043	0.026	0.011	0.125	0.071	0.034	0.084	0.018	0.014	0.052	0.029	0	0	0.034	0.008	0	0	0.034	0.01	0.429	0.255	0.172	0.344	0.071
Bootstrap sample_217	0.036	0.043	0.043	0.032	0.018	0.035	0.06	0.053	0.036	0.057	0.009	0.154	0	0	0	0.004	0	0	0.026	0.002	0.143	0.113	0.293	0.112	0	0.007	0.009	0.021	0.036	0.057	0.043	0.065	0.036	0.014	0.078	0.032	0.018	0	0.017	0.013	0	0	0.043	0.008	0.482	0.206	0.164	0.361	0.107
Bootstrap sample_218	0.036	0.028	0.06	0.034	0.054	0.014	0.052	0.029	0.143	0.064	0.034	0.165	0	0	0.034	0.002	0	0	0.043	0.006	0.268	0.092	0.19	0.105	0.018	0.014	0.017	0.019	0.125	0.092	0.017	0.078	0.018	0.021	0.121	0.034	0.018	0	0.017	0.002	0	0	0.043	0.004	0.429	0.17	0.19	0.373	0.071
Bootstrap sample_219	0	0.043	0.043	0.025	0.036	0.05	0.017	0.044	0.089	0.05	0.017	0.167	0	0	0.026	0.004	0	0	0.026	0.004	0.232	0.057	0.233	0.122	0.018	0.014	0.017	0.023	0.089	0.064	0.06	0.084	0.036	0.007	0.069	0.03	0	0	0.026	0.01	0	0	0.034	0.01	0.411	0.184	0.103	0.354	0.054
Bootstrap sample_220	0.036	0.057	0.095	0.032	0.054	0.071	0.026	0.053	0.071	0.121	0.026	0.184	0	0	0.043	0.004	0	0	0.017	0.002	0.25	0.078	0.198	0.127	0.036	0.014	0.017	0.017	0.089	0.035	0.052	0.074	0.036	0.007	0.052	0.027	0.018	0	0.017	0.013	0	0	0.017	0.011	0.393	0.128	0.112	0.433	0.054
Bootstrap sample_221	0.036	0.05	0.086	0.036	0.125	0.043	0.069	0.034	0.089	0.064	0.017	0.192	0	0	0.034	0	0	0	0	0.004	0.196	0.121	0.112	0.099	0.018	0.021	0.009	0.013	0.089	0.071	0.017	0.068	0.018	0.014	0.043	0.03	0.054	0	0.043	0.006	0	0	0.026	0.008	0.339	0.163	0.181	0.367	0.089
Bootstrap sample_222	0.036	0.043	0.086	0.032	0.089	0.071	0.034	0.042	0.089	0.05	0.017	0.139	0	0	0.017	0.008	0	0	0.034	0	0.179	0.057	0.198	0.097	0.036	0.021	0.009	0.027	0.107	0.028	0.026	0.055	0	0.021	0.052	0.029	0	0	0.026	0.008	0	0	0.017	0.008	0.411	0.17	0.19	0.371	0.018
Bootstrap sample_223	0.054	0.05	0.078	0.036	0.054	0.035	0.017	0.049	0.179	0.078	0.043	0.162	0	0	0.009	0.004	0	0	0.009	0.004	0.25	0.092	0.155	0.124	0	0.007	0.017	0.011	0.143	0.071	0.034	0.082	0.036	0.028	0.043	0.034	0.036	0	0.026	0.006	0	0	0.06	0.006	0.446	0.135	0.181	0.363	0.089
Bootstrap sample_224	0.018	0.035	0.052	0.034	0.089	0.05	0.043	0.038	0.196	0.035	0.009	0.183	0	0	0.017	0.002	0	0	0.06	0.008	0.089	0.05	0.19	0.118	0	0.028	0.034	0.015	0.196	0.078	0.017	0.076	0.018	0.014	0.069	0.03	0.018	0	0.017	0.01	0	0	0.017	0	0.429	0.241	0.138	0.388	0.036
Bootstrap sample_225	0.018	0.014	0.043	0.027	0.054	0.035	0.026	0.046	0.107	0.043	0.043	0.152	0	0	0.026	0.008	0	0	0.043	0.01	0.161	0.142	0.19	0.097	0	0.035	0.034	0.019	0.161	0.064	0.043	0.087	0	0.028	0.06	0.038	0	0	0.017	0.006	0	0	0.009	0.004	0.357	0.27	0.164	0.394	0.071
Bootstrap sample_226	0.089	0.035	0.043	0.034	0.054	0.014	0.06	0.04	0.125	0.035	0	0.165	0	0	0.009	0.006	0	0	0.017	0.004	0.321	0.057	0.224	0.12	0.018	0.021	0	0.004	0.179	0.05	0.103	0.067	0	0.021	0.06	0.03	0	0	0.034	0.008	0	0	0.052	0.011	0.339	0.142	0.233	0.346	0.089
Bootstrap sample_227	0	0.064	0.026	0.04	0.054	0.043	0.034	0.023	0.143	0.05	0.009	0.146	0	0	0.017	0.004	0	0	0.034	0.006	0.143	0.078	0.147	0.103	0	0.021	0.009	0.008	0.054	0.05	0.034	0.074	0	0.014	0.034	0.034	0.018	0	0.026	0.006	0	0	0.06	0.011	0.375	0.149	0.103	0.316	0.018
Bootstrap sample_228	0.071	0.064	0.052	0.038	0.054	0.021	0.034	0.042	0.161	0.078	0.009	0.167	0	0	0.026	0.002	0	0	0.043	0.008	0.25	0.092	0.198	0.097	0	0.028	0.017	0.013	0.125	0.071	0.043	0.074	0.018	0.028	0.026	0.029	0.089	0	0.009	0.004	0	0	0.034	0.006	0.286	0.191	0.129	0.357	0.018
Bootstrap sample_229	0.036	0.043	0.043	0.034	0.054	0.071	0	0.036	0.161	0.028	0.026	0.158	0	0	0	0.006	0	0	0.052	0.008	0.196	0.106	0.224	0.097	0.018	0.021	0.017	0.017	0.161	0.071	0.009	0.078	0	0.014	0.078	0.034	0	0	0.009	0.002	0	0	0.017	0.006	0.321	0.241	0.095	0.384	0.036
Bootstrap sample_230	0.018	0.021	0.078	0.03	0.071	0.014	0.069	0.036	0.071	0.035	0.017	0.169	0	0	0.052	0.006	0	0	0.034	0.006	0.179	0.106	0.181	0.112	0.018	0.028	0.034	0.011	0.071	0.05	0.052	0.084	0.018	0.014	0.06	0.023	0.054	0	0.043	0.011	0	0	0.009	0.004	0.446	0.163	0.129	0.361	0.071
Bootstrap sample_231	0.036	0.043	0.043	0.025	0.107	0.007	0.052	0.049	0.179	0.064	0.009	0.154	0	0	0.052	0.004	0	0	0.009	0.002	0.107	0.078	0.19	0.112	0	0.028	0.017	0.023	0.125	0.078	0.026	0.061	0.018	0	0.06	0.029	0.018	0	0.026	0.011	0	0	0.034	0.006	0.5	0.191	0.216	0.363	0.018
Bootstrap sample_232	0.036	0	0.069	0.048	0.018	0.007	0.017	0.053	0.036	0.043	0.017	0.133	0	0	0.017	0.013	0	0	0.034	0.01	0.304	0.113	0.224	0.112	0	0.043	0.017	0.019	0.089	0.099	0.043	0.065	0.018	0.021	0.034	0.025	0.036	0	0.043	0.008	0	0	0.009	0.01	0.446	0.163	0.172	0.375	0.071
Bootstrap sample_233	0.018	0.007	0.095	0.017	0.054	0.021	0.026	0.032	0.054	0.035	0.017	0.139	0	0	0.009	0.01	0	0	0.017	0.006	0.179	0.092	0.181	0.127	0	0.014	0	0.021	0.107	0.057	0.009	0.099	0	0.021	0.052	0.03	0.018	0	0.017	0.008	0	0	0	0.004	0.375	0.135	0.129	0.348	0.071
Bootstrap sample_234	0	0.043	0.078	0.017	0.089	0.014	0.034	0.03	0.089	0.028	0.017	0.146	0	0	0.026	0.004	0	0	0.043	0.004	0.179	0.113	0.198	0.106	0.018	0.021	0	0.019	0.143	0.05	0.086	0.08	0	0.05	0.052	0.029	0.036	0	0	0.006	0	0	0.043	0.004	0.357	0.22	0.121	0.363	0.071
Bootstrap sample_235	0	0.057	0.026	0.044	0.179	0.064	0.043	0.029	0.125	0.064	0.009	0.152	0	0	0.034	0.008	0	0	0.009	0.006	0.214	0.064	0.172	0.116	0	0.035	0	0.023	0.161	0.043	0.043	0.076	0.018	0.021	0.017	0.034	0.018	0	0.026	0.008	0	0	0.052	0.006	0.446	0.128	0.181	0.373	0
Bootstrap sample_236	0	0.078	0.06	0.021	0.071	0.028	0.069	0.034	0.125	0.071	0	0.156	0	0	0.009	0.004	0	0	0.043	0.008	0.179	0.078	0.181	0.091	0	0.021	0.026	0.017	0.089	0.071	0.017	0.061	0	0.014	0.052	0.042	0.018	0	0.026	0.004	0	0	0.034	0.01	0.589	0.199	0.147	0.346	0.071
Bootstrap sample_237	0.018	0.043	0.052	0.034	0.054	0.014	0.034	0.036	0.089	0.071	0	0.144	0	0	0.017	0.006	0	0	0.026	0.006	0.179	0.135	0.172	0.089	0.018	0.014	0.034	0.025	0.054	0.078	0.086	0.068	0.036	0.064	0.069	0.036	0.036	0	0.017	0.004	0	0	0.017	0.002	0.357	0.227	0.129	0.348	0.054
Bootstrap sample_238	0.018	0.035	0.034	0.032	0.071	0.035	0.06	0.038	0.143	0.05	0.034	0.156	0	0	0.017	0	0	0	0.009	0.002	0.161	0.071	0.241	0.105	0	0	0.009	0.004	0.089	0.071	0.034	0.089	0	0.05	0.026	0.049	0.018	0	0.026	0.006	0	0	0.009	0.006	0.304	0.163	0.164	0.335	0.054
Bootstrap sample_239	0.054	0.057	0.026	0.029	0.036	0.014	0.034	0.044	0.089	0.035	0.052	0.163	0	0	0.026	0.004	0	0	0.017	0.002	0.125	0.078	0.164	0.108	0.018	0.014	0.026	0.019	0.054	0.071	0.034	0.065	0.018	0.035	0.043	0.044	0.018	0	0.009	0.008	0	0	0.017	0.004	0.393	0.184	0.103	0.373	0.071
Bootstrap sample_240	0.018	0.035	0.112	0.023	0.161	0.057	0.026	0.025	0.054	0.014	0.026	0.165	0	0	0.043	0.004	0	0	0.017	0.006	0.143	0.135	0.129	0.097	0.018	0.028	0.026	0.021	0.125	0.028	0.043	0.08	0.054	0.035	0.103	0.038	0.036	0	0.017	0.01	0	0	0.009	0.006	0.411	0.199	0.155	0.34	0.089
Bootstrap sample_241	0.054	0.043	0.034	0.029	0.125	0.028	0.034	0.029	0.179	0.035	0.009	0.179	0	0	0.009	0.004	0	0	0	0.004	0.339	0.121	0.138	0.116	0.018	0.014	0	0.008	0.036	0.078	0.017	0.061	0.036	0.021	0.052	0.04	0.018	0	0.026	0.011	0	0	0.043	0.01	0.321	0.156	0.198	0.352	0.054
Bootstrap sample_242	0.054	0.028	0.052	0.036	0.036	0.035	0.034	0.036	0.161	0.043	0	0.167	0	0	0.009	0.002	0	0	0.034	0.008	0.161	0.106	0.198	0.106	0.054	0.035	0.017	0.015	0.089	0.064	0.043	0.082	0.018	0.035	0.086	0.029	0	0	0.017	0.004	0	0	0.034	0.008	0.482	0.191	0.138	0.348	0.107
Bootstrap sample_243	0.071	0.05	0.026	0.04	0.054	0.043	0.034	0.036	0.161	0.028	0.017	0.175	0	0	0.009	0.011	0	0	0	0.006	0.196	0.092	0.19	0.116	0	0.035	0.017	0.006	0.107	0.035	0.043	0.078	0	0.028	0.009	0.038	0	0	0.009	0.006	0	0	0.017	0.008	0.482	0.163	0.155	0.346	0.036
Bootstrap sample_244	0.054	0.057	0.06	0.034	0.054	0.05	0.026	0.03	0.125	0.057	0.017	0.181	0	0	0	0.006	0	0	0.034	0.011	0.286	0.085	0.138	0.103	0.018	0.021	0	0.017	0.107	0.071	0	0.072	0	0.014	0.06	0.048	0	0	0.026	0.002	0	0	0.052	0.004	0.393	0.191	0.181	0.348	0.107
Bootstrap sample_245	0.018	0.021	0.043	0.044	0.071	0.05	0.06	0.036	0.125	0.078	0	0.186	0	0	0.026	0.004	0	0	0.017	0	0.143	0.092	0.267	0.125	0.036	0.028	0	0.019	0.054	0.085	0.06	0.103	0.054	0.007	0.06	0.029	0	0	0.017	0.006	0	0	0.009	0.008	0.25	0.213	0.164	0.35	0.089
Bootstrap sample_246	0.018	0.057	0.095	0.042	0.054	0.014	0.043	0.03	0.107	0.05	0.009	0.183	0	0	0.017	0.002	0	0	0.017	0.011	0.143	0.078	0.216	0.086	0.018	0.007	0.017	0.013	0.107	0.085	0.034	0.08	0.018	0.007	0.069	0.044	0.036	0	0.026	0.002	0	0	0.052	0.002	0.482	0.241	0.103	0.34	0.071
Bootstrap sample_247	0.018	0.057	0.069	0.03	0.089	0.007	0.017	0.048	0.089	0.035	0.017	0.163	0	0	0.009	0.002	0	0	0.06	0.004	0.196	0.064	0.155	0.101	0	0.014	0	0.03	0.125	0.092	0.06	0.068	0.018	0.021	0.052	0.032	0.018	0	0.034	0.004	0	0	0.034	0.006	0.411	0.113	0.147	0.346	0.018
Bootstrap sample_248	0.018	0.05	0.052	0.023	0.054	0.064	0.034	0.034	0.071	0.064	0.034	0.15	0	0	0	0.004	0	0	0.034	0.01	0.125	0.142	0.181	0.112	0.036	0.028	0	0.025	0.107	0.057	0.052	0.074	0.036	0.035	0.086	0.027	0.036	0	0.052	0.008	0	0	0.034	0.008	0.286	0.248	0.147	0.357	0.036
Bootstrap sample_249	0	0.043	0.06	0.023	0	0.035	0.034	0.034	0.143	0.064	0.017	0.167	0	0	0	0.006	0	0	0.043	0.004	0.25	0.092	0.19	0.097	0	0.028	0.009	0.006	0.107	0.057	0.026	0.076	0.036	0.021	0.069	0.034	0	0	0.009	0.01	0	0	0.026	0.002	0.232	0.142	0.181	0.308	0.018
Bootstrap sample_250	0.054	0.05	0.034	0.036	0.036	0.057	0.017	0.042	0.107	0.043	0.009	0.158	0	0	0.026	0.004	0	0	0.026	0.002	0.161	0.078	0.155	0.099	0.018	0.021	0.026	0.015	0.054	0.113	0.069	0.106	0	0.014	0.06	0.019	0.018	0	0	0.004	0	0	0.06	0.008	0.357	0.156	0.172	0.375	0.036
Bootstrap sample_251	0.071	0.021	0.06	0.013	0.125	0.035	0.043	0.027	0.107	0.05	0.009	0.146	0	0	0.009	0.004	0	0	0.043	0.011	0.304	0.113	0.147	0.105	0	0.021	0	0.017	0.125	0.085	0.069	0.078	0.054	0.021	0.06	0.03	0.036	0	0.026	0.013	0	0	0.017	0.006	0.375	0.184	0.112	0.34	0.036
Bootstrap sample_252	0.036	0.035	0.026	0.019	0.054	0.043	0.034	0.023	0.161	0.05	0.043	0.162	0	0	0.017	0.006	0	0	0.026	0	0.196	0.113	0.164	0.106	0	0.021	0.017	0.019	0.054	0.099	0.043	0.049	0	0.014	0.06	0.03	0.036	0	0.009	0.011	0	0	0.017	0	0.304	0.184	0.147	0.376	0.071
Bootstrap sample_253	0.018	0.035	0.069	0.03	0.036	0.021	0.043	0.03	0.089	0.071	0.026	0.165	0	0	0.017	0.006	0	0	0.026	0.004	0.161	0.156	0.216	0.093	0	0.021	0.017	0.027	0.071	0.071	0.017	0.087	0.036	0.007	0.034	0.04	0.018	0	0.017	0.002	0	0	0.017	0.006	0.393	0.241	0.155	0.363	0.054
Bootstrap sample_254	0.036	0.071	0.034	0.034	0.089	0.043	0.052	0.03	0.107	0.05	0.017	0.192	0	0	0.06	0	0	0	0.017	0.004	0.143	0.078	0.233	0.108	0	0.028	0.026	0.017	0.089	0.085	0.043	0.08	0	0.021	0.052	0.036	0.018	0	0.043	0.008	0	0	0.026	0.006	0.357	0.206	0.164	0.378	0.107
Bootstrap sample_255	0.018	0.057	0.034	0.03	0.089	0.014	0.043	0.053	0.054	0.057	0.026	0.169	0	0	0.009	0	0	0	0.009	0.008	0.196	0.085	0.224	0.106	0.054	0.021	0.026	0.019	0.107	0.057	0.034	0.063	0	0.043	0.06	0.023	0	0	0.026	0.004	0	0	0.009	0.006	0.357	0.241	0.19	0.39	0.071
Bootstrap sample_256	0.036	0.028	0.069	0.027	0.107	0.043	0.052	0.04	0.089	0.057	0	0.148	0	0	0.009	0.002	0	0	0.06	0.006	0.089	0.099	0.172	0.105	0.018	0.028	0.017	0.017	0.089	0.078	0.017	0.059	0	0.043	0.043	0.032	0.036	0	0.026	0.017	0	0	0.026	0.008	0.482	0.27	0.112	0.357	0.018
Bootstrap sample_257	0.018	0.071	0.043	0.029	0.089	0.035	0.034	0.048	0.125	0.085	0.026	0.179	0	0	0.034	0.002	0	0	0.017	0.011	0.143	0.113	0.181	0.127	0.018	0.014	0.034	0.019	0.054	0.092	0.043	0.072	0.018	0.007	0.052	0.038	0.018	0	0.017	0.015	0	0	0.009	0.008	0.411	0.163	0.181	0.333	0.036
Bootstrap sample_258	0.107	0.021	0.069	0.029	0.089	0.057	0.052	0.04	0.089	0.043	0.017	0.171	0	0	0	0.002	0	0	0.043	0.006	0.161	0.092	0.155	0.11	0.054	0.014	0.017	0.004	0.143	0.106	0.026	0.065	0	0.028	0.069	0.034	0	0	0.026	0.01	0	0	0.017	0.006	0.393	0.199	0.103	0.312	0.054
Bootstrap sample_259	0.036	0.043	0.069	0.029	0.054	0.021	0.06	0.021	0.161	0.035	0.009	0.158	0	0	0.034	0.002	0	0	0.043	0.002	0.214	0.099	0.19	0.093	0	0.043	0.026	0.011	0.089	0.071	0.069	0.046	0.018	0.014	0.095	0.048	0.018	0	0.043	0.008	0	0	0.052	0.004	0.464	0.199	0.207	0.35	0.054
Bootstrap sample_260	0	0.028	0.069	0.04	0.071	0.021	0.026	0.048	0.179	0.05	0.017	0.143	0	0	0.009	0	0	0	0.034	0.002	0.071	0.092	0.19	0.114	0.036	0.021	0.026	0.019	0.107	0.057	0.043	0.112	0.071	0.014	0.052	0.04	0	0	0.009	0.004	0	0	0.043	0.008	0.411	0.128	0.147	0.416	0.036
Bootstrap sample_261	0.018	0.05	0.052	0.027	0.089	0.014	0.052	0.038	0.214	0.057	0.017	0.171	0	0	0	0.008	0	0	0.034	0.006	0.125	0.057	0.198	0.105	0.018	0	0.009	0.019	0.107	0.071	0.034	0.08	0.036	0	0.078	0.04	0.018	0	0.026	0.006	0	0	0.043	0.006	0.393	0.248	0.198	0.375	0.071
Bootstrap sample_262	0.054	0.021	0.086	0.042	0.054	0.021	0.043	0.036	0.089	0.035	0.017	0.15	0	0	0.026	0	0	0	0.026	0.008	0.196	0.177	0.233	0.125	0	0	0.017	0.023	0.107	0.085	0.017	0.086	0.018	0.035	0.095	0.03	0.018	0	0.017	0.002	0	0	0.026	0.011	0.268	0.163	0.121	0.354	0.071
Bootstrap sample_263	0	0.078	0.112	0.03	0.054	0.05	0.026	0.036	0.161	0.071	0.017	0.175	0	0	0.034	0.006	0	0	0.043	0.002	0.143	0.106	0.164	0.087	0.018	0.014	0.026	0.03	0.179	0.085	0.069	0.068	0.054	0.028	0.034	0.044	0	0	0.052	0.006	0	0	0.034	0.004	0.321	0.277	0.164	0.369	0.018
Bootstrap sample_264	0.018	0.028	0.121	0.042	0.054	0.043	0.043	0.036	0.089	0.028	0	0.173	0	0	0.017	0.002	0	0	0.009	0.004	0.179	0.099	0.172	0.101	0	0.028	0	0.03	0.089	0.085	0.026	0.084	0.018	0.035	0.034	0.036	0.018	0	0.034	0.002	0	0	0.043	0.01	0.446	0.17	0.233	0.308	0.054
Bootstrap sample_265	0.036	0.092	0.06	0.034	0.018	0.035	0.043	0.046	0.071	0.057	0.06	0.158	0	0	0.017	0.002	0	0	0	0.004	0.143	0.099	0.155	0.099	0	0.035	0.017	0.017	0.054	0.078	0.069	0.076	0.018	0.014	0.052	0.03	0	0	0.009	0.006	0	0	0.026	0.002	0.393	0.149	0.138	0.376	0.089
Bootstrap sample_266	0.071	0.028	0.043	0.03	0.018	0.071	0.043	0.03	0.143	0.085	0.017	0.16	0	0	0	0.006	0	0	0.034	0.002	0.25	0.128	0.198	0.089	0.018	0.014	0.009	0.013	0.107	0.071	0.043	0.087	0.018	0	0.069	0.03	0	0	0.017	0.006	0	0	0.026	0.006	0.268	0.128	0.103	0.342	0.054
Bootstrap sample_267	0.018	0.05	0.052	0.021	0.107	0.043	0.043	0.04	0.125	0.071	0.017	0.141	0	0	0.052	0.004	0	0	0.034	0.01	0.107	0.113	0.147	0.11	0	0.028	0.009	0.017	0.107	0.05	0.052	0.082	0.036	0.021	0.043	0.04	0.018	0	0.009	0.01	0	0	0.034	0.011	0.286	0.156	0.147	0.338	0.054
Bootstrap sample_268	0.036	0.035	0.086	0.03	0.054	0.035	0.06	0.053	0.107	0.064	0.017	0.171	0	0	0.009	0.006	0	0	0.026	0.004	0.179	0.121	0.181	0.118	0.036	0.021	0	0.01	0.107	0.142	0.034	0.084	0	0.014	0.043	0.027	0.018	0	0.017	0.004	0	0	0.034	0.008	0.232	0.199	0.095	0.357	0.089
Bootstrap sample_269	0.071	0.028	0.069	0.029	0.107	0.064	0.043	0.032	0.179	0.05	0.009	0.169	0	0	0.017	0.01	0	0	0.043	0.004	0.196	0.092	0.233	0.103	0.018	0.028	0.026	0.013	0.054	0.064	0.052	0.055	0.018	0	0.052	0.023	0	0	0.026	0.004	0	0	0.026	0.015	0.25	0.163	0.147	0.363	0.089
Bootstrap sample_270	0.054	0.085	0.069	0.046	0.071	0.028	0.078	0.029	0.107	0.035	0.026	0.167	0	0	0	0.004	0	0	0.017	0.004	0.214	0.121	0.181	0.118	0.071	0	0	0.021	0.125	0.057	0.034	0.072	0.018	0.014	0.043	0.044	0	0	0.017	0.006	0	0	0.026	0.01	0.375	0.121	0.155	0.371	0.071
Bootstrap sample_271	0	0.043	0.026	0.029	0.071	0.035	0.034	0.032	0.125	0.035	0.034	0.183	0	0	0.009	0.002	0	0	0.043	0.004	0.125	0.099	0.138	0.099	0	0	0.009	0.011	0.071	0.064	0.043	0.076	0.018	0.021	0.069	0.036	0	0	0.034	0.004	0	0	0.034	0.004	0.321	0.206	0.164	0.354	0.036
Bootstrap sample_272	0	0.05	0.043	0.03	0.054	0.021	0.026	0.048	0.107	0.021	0.009	0.169	0	0	0.026	0	0	0	0.052	0.008	0.179	0.128	0.216	0.101	0.018	0.007	0.026	0.023	0.107	0.071	0.043	0.095	0.018	0.028	0.052	0.04	0.018	0	0.034	0.004	0	0	0.017	0.013	0.393	0.184	0.129	0.335	0.036
Bootstrap sample_273	0.089	0.057	0.069	0.025	0.125	0.071	0.052	0.038	0.107	0.043	0.017	0.152	0	0	0	0.002	0	0	0	0.004	0.25	0.113	0.19	0.087	0.018	0.014	0.009	0.025	0.054	0.071	0.043	0.078	0.018	0.007	0.034	0.036	0.036	0	0.06	0.006	0	0	0.017	0.006	0.304	0.142	0.103	0.361	0.071
Bootstrap sample_274	0	0.064	0.026	0.029	0.018	0.028	0.043	0.03	0.107	0.071	0.009	0.181	0	0	0.009	0.004	0	0	0.06	0.008	0.161	0.078	0.103	0.103	0.018	0.021	0.017	0.017	0.089	0.064	0.043	0.065	0.036	0.043	0.034	0.034	0	0	0.026	0.006	0	0	0.026	0.002	0.321	0.213	0.19	0.335	0.018
Bootstrap sample_275	0.036	0.021	0.052	0.019	0.054	0.05	0.034	0.048	0.125	0.071	0.043	0.183	0	0	0.009	0.006	0	0	0.034	0.006	0.179	0.064	0.19	0.093	0	0.007	0.052	0.015	0.125	0.043	0.026	0.078	0	0.028	0.043	0.032	0.018	0	0	0.002	0	0	0.009	0.004	0.375	0.149	0.19	0.306	0.071
Bootstrap sample_276	0.036	0.035	0.052	0.034	0.054	0.021	0.043	0.03	0.089	0.078	0	0.148	0	0	0.043	0.002	0	0	0.052	0.004	0.143	0.092	0.207	0.097	0.036	0.021	0.009	0	0.089	0.057	0.026	0.086	0.018	0.028	0.095	0.03	0	0	0.034	0.01	0	0	0.017	0.011	0.339	0.163	0.112	0.325	0.054
Bootstrap sample_277	0	0.043	0.095	0.044	0.089	0.028	0.043	0.038	0.161	0.085	0.034	0.143	0	0	0.009	0.006	0	0	0.017	0.011	0.25	0.113	0.138	0.116	0.018	0.014	0.026	0.017	0.071	0.05	0.078	0.07	0.036	0.028	0.043	0.027	0.018	0	0.052	0.013	0	0	0.017	0.011	0.429	0.17	0.181	0.361	0.054
Bootstrap sample_278	0.018	0.05	0.009	0.04	0.054	0.028	0.017	0.025	0.107	0.035	0	0.154	0	0	0.017	0.008	0	0	0.009	0.008	0.125	0.092	0.172	0.127	0.018	0.014	0.009	0.01	0.125	0.057	0.069	0.095	0.036	0.028	0.034	0.036	0.018	0	0.043	0.004	0	0	0.017	0.002	0.393	0.213	0.164	0.335	0.036
Bootstrap sample_279	0.018	0.035	0.078	0.027	0.089	0.014	0.026	0.04	0.161	0.064	0.009	0.215	0	0	0.009	0.004	0	0	0.017	0.002	0.107	0.099	0.164	0.089	0.018	0.014	0.026	0.013	0.054	0.043	0.043	0.057	0	0.028	0.009	0.023	0	0	0.06	0.008	0	0	0.017	0.008	0.321	0.199	0.172	0.329	0.036
Bootstrap sample_280	0.036	0.035	0.052	0.038	0.107	0.014	0.034	0.029	0.036	0.078	0.009	0.158	0	0	0	0	0	0	0.009	0.006	0.125	0.092	0.172	0.084	0.018	0.014	0.009	0.015	0.071	0.035	0.078	0.065	0	0.014	0.06	0.03	0	0	0.017	0.004	0	0	0.034	0.006	0.446	0.156	0.164	0.348	0.036
Bootstrap sample_281	0.071	0.028	0.043	0.03	0.071	0.043	0.043	0.027	0.089	0.085	0.052	0.167	0	0	0.026	0.006	0	0	0.026	0.002	0.125	0.142	0.198	0.106	0.018	0.014	0.009	0.017	0.161	0.057	0.034	0.084	0.018	0.021	0.052	0.03	0	0	0.043	0.008	0	0	0.017	0.008	0.464	0.17	0.147	0.365	0.089
Bootstrap sample_282	0.018	0.014	0.06	0.029	0.018	0.057	0.017	0.036	0.143	0.057	0	0.184	0	0	0	0.002	0	0	0.017	0.006	0.125	0.05	0.181	0.095	0	0.007	0.026	0.029	0.143	0.064	0.009	0.082	0.018	0.007	0.086	0.034	0	0	0.009	0.011	0	0	0.017	0.008	0.393	0.213	0.155	0.348	0.071
Bootstrap sample_283	0.036	0.078	0.052	0.038	0.089	0.035	0.026	0.038	0.161	0.05	0.009	0.143	0	0	0	0.004	0	0	0.034	0.006	0.196	0.099	0.216	0.106	0.018	0.021	0.009	0.025	0.125	0.05	0.052	0.08	0	0.035	0.034	0.027	0	0	0.026	0.002	0	0	0.009	0.004	0.411	0.227	0.147	0.371	0.089
Bootstrap sample_284	0.018	0.021	0.052	0.027	0.054	0.043	0.026	0.03	0.161	0.085	0.009	0.173	0	0	0.034	0.008	0	0	0.034	0.01	0.161	0.113	0.276	0.099	0.018	0.014	0.034	0.017	0.161	0.057	0.052	0.101	0.018	0.007	0.043	0.027	0.018	0	0.026	0.01	0	0	0.026	0.01	0.5	0.135	0.198	0.333	0.036
Bootstrap sample_285	0.054	0.064	0.069	0.04	0.125	0	0.026	0.038	0.107	0.071	0.009	0.15	0	0	0.009	0.006	0	0	0.034	0.013	0.286	0.092	0.233	0.087	0.018	0	0.009	0.019	0.143	0.043	0.06	0.061	0.054	0	0.026	0.027	0.036	0	0	0.013	0	0	0.034	0.008	0.321	0.184	0.19	0.376	0.071
Bootstrap sample_286	0.036	0.043	0.078	0.025	0.107	0.021	0.017	0.029	0.054	0.043	0	0.171	0	0	0	0	0	0	0.026	0.004	0.214	0.121	0.172	0.106	0.054	0.021	0.043	0.019	0.089	0.028	0.034	0.061	0	0.028	0.052	0.027	0.018	0	0.017	0.006	0	0	0.017	0.002	0.339	0.156	0.078	0.34	0.071
Bootstrap sample_287	0.018	0.035	0.043	0.042	0.089	0.028	0.043	0.036	0.214	0.028	0.009	0.16	0	0	0.017	0.004	0	0	0.017	0.011	0.179	0.071	0.155	0.099	0.036	0.021	0.017	0.017	0.143	0.05	0.052	0.07	0.036	0.035	0.034	0.036	0.018	0	0.034	0.008	0	0	0.017	0.008	0.446	0.177	0.172	0.357	0
Bootstrap sample_288	0.018	0.021	0.095	0.034	0.089	0.014	0.043	0.036	0.107	0.043	0.009	0.154	0	0	0.026	0.002	0	0	0.009	0.004	0.161	0.113	0.198	0.12	0.018	0.043	0.017	0.011	0.089	0.035	0.069	0.061	0.054	0.043	0.086	0.029	0.018	0	0.017	0.008	0	0	0.06	0.01	0.411	0.227	0.121	0.331	0.071
Bootstrap sample_289	0.018	0.035	0.034	0.027	0.054	0.028	0.043	0.029	0.125	0.078	0.017	0.156	0	0	0.034	0.004	0	0	0.078	0.002	0.179	0.092	0.172	0.127	0.018	0.014	0.017	0.013	0.089	0.092	0.052	0.076	0	0.007	0.034	0.042	0.018	0	0.034	0.01	0	0	0.009	0.004	0.304	0.163	0.155	0.361	0.036
Bootstrap sample_290	0.054	0.057	0.034	0.034	0.089	0.035	0.034	0.032	0.071	0.064	0.017	0.167	0	0	0	0.002	0	0	0.043	0.004	0.232	0.085	0.172	0.089	0.018	0.028	0.017	0.019	0.107	0.035	0.052	0.068	0	0.007	0.043	0.027	0	0	0.043	0.01	0	0	0.026	0.006	0.286	0.191	0.181	0.38	0.036
Bootstrap sample_291	0.054	0.007	0.138	0.027	0.107	0.021	0.043	0.036	0.232	0.05	0.009	0.154	0	0	0.009	0.006	0	0	0.026	0.002	0.25	0.113	0.112	0.112	0.018	0.014	0.009	0.011	0.125	0.092	0.034	0.063	0.018	0.007	0.095	0.048	0.036	0	0.026	0.011	0	0	0.06	0.008	0.429	0.199	0.129	0.367	0.089
Bootstrap sample_292	0.018	0.014	0.078	0.032	0.054	0.007	0.06	0.04	0.089	0.028	0.017	0.15	0	0	0.017	0.008	0	0	0.034	0.008	0.143	0.078	0.241	0.108	0	0.035	0.043	0.021	0.125	0.071	0.034	0.049	0	0.021	0.06	0.036	0.036	0	0.034	0.013	0	0	0.043	0.002	0.446	0.191	0.129	0.338	0.089
Bootstrap sample_293	0.036	0.035	0.06	0.021	0.089	0.007	0.026	0.017	0.143	0.05	0.017	0.162	0	0	0.026	0	0	0	0.017	0	0.232	0.078	0.241	0.103	0.018	0.043	0.026	0.027	0.107	0.057	0.034	0.095	0.036	0.021	0.052	0.048	0.018	0	0.017	0.006	0	0	0.026	0	0.339	0.163	0.216	0.363	0.054
Bootstrap sample_294	0.036	0.021	0.026	0.023	0.089	0.043	0.017	0.036	0.214	0.021	0.043	0.139	0	0	0.026	0	0	0	0.017	0.006	0.232	0.121	0.121	0.118	0.036	0.014	0.017	0.019	0.071	0.078	0.026	0.078	0	0.014	0.069	0.03	0.018	0	0.078	0.008	0	0	0.034	0.011	0.375	0.142	0.155	0.363	0.054
Bootstrap sample_295	0.054	0.035	0.043	0.029	0.036	0.043	0.043	0.042	0.071	0.043	0.034	0.167	0	0	0.017	0.006	0	0	0.06	0.006	0.179	0.099	0.19	0.129	0	0.014	0.009	0.025	0.107	0.078	0.06	0.087	0	0.028	0.095	0.036	0.018	0	0.026	0.01	0	0	0.034	0	0.375	0.241	0.147	0.338	0.054
Bootstrap sample_296	0.018	0.021	0.043	0.038	0.071	0.043	0.034	0.032	0.125	0.078	0.034	0.186	0	0	0	0.006	0	0	0.017	0.002	0.161	0.064	0.216	0.108	0	0.014	0.017	0.017	0.054	0.071	0.026	0.07	0.036	0.014	0.078	0.034	0.018	0	0.026	0.006	0	0	0	0.006	0.357	0.156	0.155	0.367	0.054
Bootstrap sample_297	0.071	0.021	0.017	0.017	0.054	0.043	0.043	0.036	0.089	0.043	0.009	0.171	0	0	0.009	0	0	0	0.043	0.008	0.214	0.099	0.172	0.103	0.036	0.014	0.009	0.019	0.054	0.05	0.078	0.082	0.018	0.021	0.095	0.025	0.036	0	0.034	0.006	0	0	0.026	0.002	0.446	0.177	0.147	0.359	0.089
Bootstrap sample_298	0.089	0.028	0.103	0.034	0.071	0.035	0.043	0.025	0.089	0.043	0.017	0.183	0	0	0.009	0.004	0	0	0.034	0.002	0.179	0.177	0.241	0.091	0	0.014	0.017	0.01	0.089	0.078	0.034	0.074	0	0.035	0.06	0.038	0.018	0	0.009	0.01	0	0	0.017	0.008	0.357	0.255	0.164	0.376	0.107
Bootstrap sample_299	0.054	0.064	0.052	0.034	0.107	0.028	0.034	0.027	0.107	0.043	0.009	0.173	0	0	0.009	0.008	0	0	0.026	0.008	0.107	0.106	0.138	0.087	0.054	0.028	0.017	0.027	0.143	0.085	0.052	0.072	0.018	0.007	0.052	0.044	0.018	0	0	0.011	0	0	0.026	0.008	0.393	0.227	0.069	0.34	0.054
Bootstrap sample_300	0.036	0.021	0.052	0.032	0.036	0.014	0.034	0.036	0.143	0.043	0.026	0.144	0	0	0.026	0.002	0	0	0.009	0.008	0.268	0.128	0.207	0.127	0.018	0.043	0	0.01	0.036	0.05	0.026	0.07	0.071	0.014	0.043	0.042	0	0	0.009	0.006	0	0	0.017	0.008	0.268	0.22	0.164	0.352	0.071
Bootstrap sample_301	0.107	0.078	0.043	0.017	0.036	0.028	0.069	0.03	0.089	0.064	0.034	0.154	0	0	0.026	0.004	0	0	0.034	0.01	0.196	0.17	0.19	0.106	0.018	0.021	0.017	0.015	0.143	0.064	0.034	0.059	0	0.021	0.06	0.015	0	0	0.026	0.015	0	0	0.034	0.004	0.446	0.191	0.181	0.371	0.071
Bootstrap sample_302	0.036	0.043	0.086	0.027	0.107	0.028	0.06	0.029	0.071	0.092	0.017	0.144	0	0	0.026	0.004	0	0	0.017	0.006	0.143	0.078	0.19	0.082	0.018	0.028	0.017	0.021	0.161	0.057	0.052	0.051	0	0.014	0.043	0.029	0	0	0.06	0.011	0	0	0.026	0.006	0.321	0.135	0.147	0.357	0.054
Bootstrap sample_303	0.018	0.028	0.052	0.017	0.089	0.071	0.026	0.034	0.143	0.085	0.026	0.167	0	0	0.017	0.004	0	0	0.017	0.01	0.107	0.128	0.164	0.101	0.018	0.021	0.034	0.021	0.125	0.078	0.017	0.049	0.018	0.043	0.095	0.036	0	0	0.009	0.011	0	0	0.034	0.01	0.375	0.135	0.198	0.34	0.054
Bootstrap sample_304	0.018	0.057	0.06	0.021	0.071	0.043	0.043	0.036	0.071	0.057	0.043	0.139	0	0	0	0	0	0	0.017	0.011	0.214	0.085	0.259	0.084	0.054	0.021	0.009	0.013	0.036	0.057	0.026	0.084	0	0.028	0.052	0.034	0.018	0	0.043	0.002	0	0	0.017	0.004	0.304	0.206	0.172	0.344	0.036
Bootstrap sample_305	0.071	0.05	0.034	0.034	0.054	0.014	0.026	0.03	0.107	0.043	0.017	0.154	0	0	0.052	0.002	0	0	0	0.006	0.143	0.092	0.19	0.101	0	0.014	0	0.011	0.054	0.099	0.043	0.082	0.018	0.021	0.052	0.027	0	0	0.026	0.013	0	0	0.026	0.004	0.446	0.177	0.181	0.376	0.018
Bootstrap sample_306	0.018	0.035	0.095	0.032	0.107	0.021	0.052	0.044	0.089	0.057	0.026	0.175	0	0	0.009	0.006	0	0	0.052	0.01	0.161	0.078	0.164	0.108	0.018	0.035	0.017	0.011	0.143	0.071	0.052	0.07	0.054	0.043	0.095	0.046	0.036	0	0.026	0.01	0	0	0.017	0.002	0.214	0.149	0.267	0.38	0.071
Bootstrap sample_307	0.036	0.071	0.078	0.038	0.071	0.021	0.078	0.023	0.125	0.043	0.009	0.162	0	0	0.026	0.006	0	0	0.009	0.004	0.321	0.113	0.198	0.108	0.018	0.021	0.017	0.01	0.107	0.021	0.052	0.055	0	0.014	0.009	0.03	0	0	0.043	0.01	0	0	0.009	0.008	0.304	0.177	0.147	0.376	0.071
Bootstrap sample_308	0.036	0.057	0.069	0.038	0.036	0.043	0.034	0.038	0.089	0.014	0.017	0.16	0	0	0.026	0.006	0	0	0.043	0.004	0.125	0.071	0.207	0.106	0.018	0.021	0.009	0.011	0.089	0.106	0.043	0.063	0	0.014	0.095	0.04	0	0	0.043	0.006	0	0	0.043	0.008	0.232	0.128	0.164	0.359	0.018
Bootstrap sample_309	0.036	0.021	0.06	0.029	0.018	0.043	0.026	0.032	0.089	0.057	0	0.171	0	0	0	0.002	0	0	0.052	0.01	0.161	0.071	0.216	0.087	0.036	0.014	0.009	0.013	0.125	0.092	0.034	0.091	0.036	0.057	0.069	0.029	0	0	0.034	0.008	0	0	0.043	0.004	0.375	0.135	0.164	0.314	0.036
Bootstrap sample_310	0.036	0.05	0.043	0.029	0.071	0.043	0.06	0.044	0.125	0.035	0.009	0.154	0	0	0.009	0.002	0	0	0.017	0.011	0.196	0.106	0.172	0.122	0	0.014	0.017	0.004	0.089	0.028	0.052	0.082	0.018	0	0.034	0.048	0	0	0	0.006	0	0	0.009	0.006	0.518	0.199	0.129	0.354	0.036
Bootstrap sample_311	0.018	0.057	0.06	0.044	0.036	0.021	0.034	0.04	0.107	0.071	0.017	0.167	0	0	0.034	0.002	0	0	0.026	0.008	0.179	0.064	0.147	0.087	0.018	0.007	0.009	0.029	0.125	0.085	0.009	0.08	0.018	0.021	0.043	0.044	0	0	0.026	0.015	0	0	0.009	0.002	0.375	0.135	0.095	0.327	0.018
Bootstrap sample_312	0.036	0.021	0.06	0.044	0.071	0.057	0.052	0.032	0.107	0.057	0.009	0.163	0	0	0.009	0.002	0	0	0.043	0.008	0.179	0.113	0.147	0.103	0	0	0	0.011	0.143	0.064	0.06	0.099	0.036	0.014	0.06	0.051	0.036	0	0.026	0.011	0	0	0.017	0.01	0.339	0.241	0.138	0.325	0.089
Bootstrap sample_313	0.036	0.05	0.052	0.034	0.036	0.014	0.052	0.034	0.071	0.028	0	0.16	0	0	0.017	0.004	0	0	0.017	0	0.107	0.064	0.19	0.103	0.018	0.007	0.009	0.019	0.214	0.071	0.052	0.08	0.018	0.007	0.06	0.046	0	0	0.052	0.006	0	0	0.026	0.006	0.375	0.163	0.086	0.335	0.071
Bootstrap sample_314	0.054	0.035	0.06	0.03	0.036	0.05	0.043	0.032	0.089	0.043	0	0.146	0	0	0.026	0.002	0	0	0.034	0.01	0.054	0.05	0.172	0.108	0	0.021	0.017	0.021	0.071	0.106	0.026	0.065	0	0.021	0.052	0.025	0.018	0	0.026	0.01	0	0	0	0.004	0.321	0.156	0.267	0.35	0.018
Bootstrap sample_315	0.054	0.043	0.095	0.027	0.071	0.05	0.06	0.03	0.179	0.021	0.009	0.133	0	0	0.017	0.004	0	0	0.026	0.01	0.107	0.135	0.172	0.114	0.018	0.021	0.009	0.019	0.107	0.085	0.026	0.072	0.018	0.014	0.095	0.036	0.018	0	0.06	0.004	0	0	0.009	0.006	0.339	0.255	0.198	0.359	0.089
Bootstrap sample_316	0.036	0.007	0.078	0.03	0.054	0.043	0.086	0.023	0.089	0.035	0.009	0.154	0	0	0.017	0.004	0	0	0.026	0.006	0.179	0.113	0.216	0.089	0.018	0.028	0.026	0.006	0.125	0.071	0.086	0.084	0.018	0.021	0.043	0.032	0.018	0	0.052	0.006	0	0	0.026	0.006	0.304	0.191	0.129	0.356	0.018
Bootstrap sample_317	0.036	0.035	0.026	0.038	0.054	0.014	0.086	0.046	0.143	0.05	0.026	0.186	0	0	0.026	0.002	0	0	0.009	0.006	0.143	0.113	0.121	0.108	0.036	0.035	0.009	0.034	0.036	0.092	0.06	0.08	0.018	0.007	0.078	0.023	0	0	0.017	0.008	0	0	0.034	0.006	0.375	0.177	0.181	0.394	0.071
Bootstrap sample_318	0.018	0.021	0.095	0.036	0.054	0.071	0.034	0.029	0.107	0.05	0.026	0.186	0	0	0.009	0.008	0	0	0.009	0.002	0.179	0.092	0.147	0.091	0	0.028	0.009	0.011	0.107	0.092	0.078	0.091	0	0.028	0.043	0.049	0.054	0	0.017	0.01	0	0	0.043	0.006	0.375	0.17	0.138	0.348	0.036
Bootstrap sample_319	0.036	0.099	0.06	0.029	0.036	0.028	0.043	0.029	0.089	0.05	0.017	0.163	0	0	0.026	0.006	0	0	0.026	0.008	0.125	0.156	0.241	0.07	0.018	0.035	0.026	0.021	0.161	0.057	0.069	0.087	0	0.007	0.129	0.04	0	0	0.017	0.002	0	0	0.009	0.006	0.286	0.17	0.172	0.342	0.071
Bootstrap sample_320	0.018	0.064	0.06	0.03	0.089	0.021	0.043	0.032	0.107	0.085	0.009	0.146	0	0	0.034	0.008	0	0	0.009	0.002	0.107	0.092	0.155	0.11	0.018	0.028	0.009	0.01	0.125	0.057	0.026	0.084	0.018	0.035	0.06	0.032	0	0	0.034	0.015	0	0	0.009	0.004	0.268	0.121	0.207	0.373	0.054
Bootstrap sample_321	0	0.021	0.069	0.044	0.071	0.035	0.052	0.029	0.143	0.057	0.017	0.148	0	0	0.017	0.002	0	0	0	0.01	0.161	0.106	0.224	0.08	0.018	0.021	0.009	0.023	0.089	0.05	0.026	0.072	0.018	0.021	0.06	0.038	0.018	0	0.026	0.006	0	0	0.017	0.006	0.375	0.199	0.129	0.352	0.071
Bootstrap sample_322	0.036	0.043	0.052	0.025	0.018	0.028	0.069	0.029	0.125	0.064	0.017	0.16	0	0	0.017	0.008	0	0	0	0.002	0.214	0.113	0.207	0.105	0	0.035	0.009	0.019	0.125	0.064	0.043	0.08	0	0.021	0.069	0.01	0.036	0	0.026	0.006	0	0	0.034	0.002	0.393	0.191	0.164	0.397	0.018
Bootstrap sample_323	0.018	0.028	0.069	0.04	0.054	0.05	0.026	0.051	0.089	0.05	0	0.167	0	0	0	0.008	0	0	0.017	0.006	0.196	0.106	0.207	0.095	0	0.021	0.026	0.019	0.071	0.078	0.052	0.074	0.018	0.028	0.103	0.027	0	0	0.017	0.01	0	0	0.017	0.006	0.339	0.191	0.181	0.378	0.054
Bootstrap sample_324	0.018	0.028	0.017	0.027	0.107	0.021	0.026	0.034	0.179	0.05	0.009	0.156	0	0	0.009	0.004	0	0	0.052	0.002	0.054	0.142	0.25	0.103	0.018	0.028	0	0.017	0.054	0.043	0.052	0.072	0	0.028	0.052	0.03	0	0	0.017	0.004	0	0	0.009	0.008	0.464	0.184	0.129	0.321	0.054
Bootstrap sample_325	0.054	0.035	0.078	0.048	0.071	0.014	0.052	0.029	0.161	0.05	0.009	0.152	0	0	0.017	0.006	0	0	0.034	0.008	0.232	0.106	0.155	0.133	0.018	0.014	0.026	0.017	0.089	0.064	0.017	0.091	0	0.014	0.052	0.038	0.018	0	0.026	0.002	0	0	0.034	0.002	0.375	0.177	0.164	0.365	0.036
Bootstrap sample_326	0.018	0.057	0.06	0.034	0.089	0.064	0.043	0.042	0.107	0.05	0.017	0.173	0	0	0.017	0.008	0	0	0.043	0.002	0.214	0.05	0.267	0.122	0.018	0.007	0.009	0.004	0.089	0.028	0.009	0.074	0	0.007	0.043	0.017	0.054	0	0.043	0.002	0	0	0.043	0.01	0.411	0.149	0.164	0.352	0.036
Bootstrap sample_327	0.036	0.035	0.043	0.034	0.071	0.028	0.06	0.034	0.107	0.043	0.026	0.165	0	0	0.009	0	0	0	0.052	0.002	0.161	0.064	0.19	0.103	0.036	0.007	0.009	0.017	0.286	0.064	0.026	0.076	0.018	0.028	0.069	0.027	0	0	0.009	0.002	0	0	0.034	0.01	0.411	0.234	0.147	0.375	0.036
Bootstrap sample_328	0.018	0.028	0.086	0.032	0.018	0.05	0.043	0.036	0.054	0.05	0.017	0.146	0	0	0.034	0.002	0	0	0.06	0.008	0.196	0.05	0.181	0.118	0.018	0.028	0.009	0.027	0.107	0.057	0.017	0.061	0	0.014	0.086	0.023	0.018	0	0.009	0.017	0	0	0.017	0.006	0.321	0.184	0.164	0.378	0.071
Bootstrap sample_329	0.018	0.057	0.052	0.036	0.071	0.043	0.034	0.04	0.089	0.043	0.017	0.135	0	0	0	0.006	0	0	0.009	0.013	0.25	0.085	0.147	0.118	0	0.028	0.026	0.015	0.107	0.043	0.017	0.068	0.018	0.021	0.069	0.03	0.036	0	0.026	0	0	0	0.043	0.004	0.304	0.191	0.147	0.342	0.018
Bootstrap sample_330	0.018	0.057	0.086	0.032	0.071	0.043	0.06	0.032	0.125	0.043	0.017	0.146	0	0	0.026	0.002	0	0	0.026	0.01	0.25	0.113	0.198	0.099	0.036	0.014	0.017	0.015	0.161	0.057	0.069	0.086	0	0.035	0.052	0.038	0.054	0	0.009	0.006	0	0	0.017	0.004	0.304	0.163	0.147	0.325	0.036
Bootstrap sample_331	0.036	0.057	0.095	0.04	0.107	0.035	0.06	0.036	0.089	0.057	0.017	0.152	0	0	0.017	0.006	0	0	0.017	0.002	0.107	0.05	0.172	0.095	0	0.007	0	0.029	0.161	0.071	0.043	0.078	0	0.014	0.043	0.032	0.018	0	0.026	0.01	0	0	0.034	0.002	0.304	0.177	0.181	0.35	0.071
Bootstrap sample_332	0.036	0.035	0.069	0.03	0.036	0.043	0.034	0.025	0.161	0.085	0.034	0.165	0	0	0.017	0.006	0	0	0.043	0.008	0.179	0.092	0.164	0.11	0	0.035	0.026	0.004	0.125	0.021	0.026	0.061	0.054	0.021	0.069	0.032	0	0	0.009	0.011	0	0	0.026	0.006	0.446	0.227	0.19	0.354	0
Bootstrap sample_333	0.018	0.057	0.086	0.034	0.018	0.028	0.034	0.017	0.143	0.057	0.009	0.179	0	0	0.009	0.006	0	0	0.043	0.006	0.107	0.135	0.112	0.101	0.018	0.007	0	0.013	0.054	0.057	0.043	0.078	0	0.014	0.069	0.023	0.018	0	0.026	0.002	0	0	0	0.004	0.411	0.128	0.216	0.344	0.089
Bootstrap sample_334	0.018	0.043	0.06	0.029	0	0.05	0.034	0.042	0.089	0.021	0.026	0.173	0	0	0.009	0.002	0	0	0.017	0.006	0.214	0.071	0.241	0.097	0	0.014	0	0.013	0.196	0.064	0.06	0.082	0.018	0.014	0.103	0.025	0.018	0	0.017	0.004	0	0	0.034	0.002	0.304	0.191	0.121	0.354	0.018
Bootstrap sample_335	0.036	0.071	0.06	0.048	0.143	0.035	0.069	0.032	0.107	0.057	0.017	0.163	0	0	0.026	0.008	0	0	0.017	0.006	0.125	0.099	0.147	0.097	0.018	0.021	0.026	0.013	0.161	0.05	0.052	0.072	0.036	0.035	0.069	0.032	0	0	0.017	0.006	0	0	0.026	0.006	0.375	0.142	0.147	0.348	0.054
Bootstrap sample_336	0	0.043	0.086	0.032	0.071	0.021	0.034	0.027	0.125	0.028	0.026	0.133	0	0	0.009	0.002	0	0	0.009	0.006	0.107	0.085	0.181	0.101	0.018	0.028	0.026	0.034	0.089	0.071	0.043	0.074	0.036	0.043	0.086	0.017	0.018	0	0.034	0.006	0	0	0.017	0.002	0.321	0.135	0.181	0.361	0.054
Bootstrap sample_337	0	0.043	0.034	0.03	0.107	0.085	0.086	0.027	0.143	0.043	0.009	0.163	0	0	0.009	0.002	0	0	0.017	0.006	0.179	0.142	0.147	0.118	0.018	0.014	0.034	0.019	0.196	0.064	0.026	0.089	0.036	0.043	0.069	0.023	0	0	0.017	0.013	0	0	0.009	0.004	0.375	0.163	0.164	0.359	0.071
Bootstrap sample_338	0	0.035	0.043	0.019	0.018	0.014	0.009	0.038	0.161	0.043	0.017	0.16	0	0	0.009	0.004	0	0	0	0.008	0.143	0.092	0.19	0.114	0.036	0.021	0.009	0.017	0.089	0.071	0.017	0.068	0.036	0.021	0.052	0.044	0.018	0	0.009	0.01	0	0	0.017	0.01	0.304	0.106	0.138	0.325	0.036
Bootstrap sample_339	0.071	0.057	0.103	0.029	0.071	0.021	0.052	0.03	0.161	0.085	0.017	0.173	0	0	0.026	0.002	0	0	0.009	0.01	0.125	0.106	0.181	0.082	0.036	0.021	0.026	0.023	0.125	0.05	0.052	0.086	0.036	0.021	0.052	0.027	0	0	0.026	0.01	0	0	0.043	0.01	0.339	0.234	0.164	0.333	0.036
Bootstrap sample_340	0.036	0.057	0.095	0.044	0.107	0.028	0.034	0.04	0.089	0.043	0	0.152	0	0	0.017	0.01	0	0	0	0.006	0.196	0.099	0.103	0.137	0.018	0.014	0.009	0.019	0.214	0.035	0.043	0.07	0.054	0.028	0.052	0.025	0	0	0.034	0.004	0	0	0.009	0.004	0.5	0.191	0.138	0.388	0.018
Bootstrap sample_341	0.036	0.021	0.069	0.034	0.071	0.035	0.052	0.044	0.089	0.064	0.034	0.175	0	0	0.017	0.004	0	0	0.034	0.006	0.196	0.099	0.233	0.103	0	0.014	0.009	0.021	0.161	0.057	0.052	0.063	0.018	0.007	0.043	0.042	0.018	0	0.017	0.008	0	0	0.017	0.01	0.393	0.135	0.147	0.359	0.071
Bootstrap sample_342	0.018	0.021	0.069	0.034	0.054	0.028	0.017	0.036	0.089	0.035	0	0.171	0	0	0.043	0	0	0	0.026	0.011	0.179	0.128	0.216	0.114	0	0.014	0	0.021	0.196	0.043	0.043	0.068	0.036	0.028	0.086	0.044	0.018	0	0	0.008	0	0	0.017	0.006	0.357	0.191	0.155	0.327	0.089
Bootstrap sample_343	0.089	0.05	0.069	0.015	0.071	0.028	0.034	0.04	0.054	0.05	0.009	0.162	0	0	0.009	0.002	0	0	0.026	0.004	0.143	0.149	0.216	0.095	0	0.014	0.026	0.017	0.089	0.106	0.052	0.076	0.018	0.021	0.034	0.025	0.036	0	0.026	0.006	0	0	0.034	0.002	0.357	0.177	0.103	0.331	0.054
Bootstrap sample_344	0.071	0.043	0.034	0.021	0.054	0.05	0.026	0.046	0.107	0.035	0.026	0.146	0	0	0.017	0	0	0	0.017	0.004	0.089	0.142	0.19	0.122	0	0.028	0.009	0.015	0.143	0.078	0.034	0.065	0.036	0.014	0.086	0.036	0.018	0	0.017	0.002	0	0	0.026	0.008	0.357	0.206	0.138	0.373	0.089
Bootstrap sample_345	0.054	0.057	0.095	0.029	0.089	0.021	0.034	0.034	0.071	0.057	0.043	0.167	0	0	0.026	0.004	0	0	0.009	0.013	0.179	0.113	0.19	0.112	0.018	0.021	0.017	0.017	0.107	0.057	0.034	0.084	0.054	0.014	0.095	0.04	0.036	0	0.034	0.011	0	0	0.026	0.004	0.518	0.163	0.112	0.359	0.036
Bootstrap sample_346	0.054	0.035	0.069	0.03	0.071	0.035	0.043	0.03	0.107	0.05	0.017	0.165	0	0	0.009	0.002	0	0	0.009	0.01	0.286	0.078	0.25	0.091	0.018	0.021	0.009	0.013	0.125	0.064	0.043	0.051	0.018	0.021	0.043	0.027	0	0	0.026	0.008	0	0	0.017	0.008	0.393	0.234	0.164	0.359	0.054
Bootstrap sample_347	0.018	0.057	0.095	0.025	0.089	0.057	0.043	0.029	0.089	0.028	0.026	0.148	0	0	0.017	0.004	0	0	0.017	0.008	0.161	0.078	0.19	0.118	0	0.021	0.009	0.021	0.071	0.05	0.069	0.063	0.054	0.028	0.052	0.038	0.036	0	0.017	0.01	0	0	0.026	0.004	0.375	0.184	0.121	0.354	0.107
Bootstrap sample_348	0.018	0.057	0.052	0.034	0.018	0.05	0.095	0.025	0.107	0.043	0.017	0.175	0	0	0.009	0.002	0	0	0.043	0.008	0.179	0.106	0.172	0.097	0.036	0.014	0.009	0.013	0.071	0.043	0.034	0.059	0	0.035	0.069	0.03	0	0	0.043	0.011	0	0	0.034	0.004	0.286	0.199	0.19	0.375	0.018
Bootstrap sample_349	0.071	0.021	0.086	0.027	0.054	0.057	0.026	0.034	0.125	0.071	0.026	0.135	0	0	0.034	0.004	0	0	0.034	0.004	0.143	0.071	0.216	0.112	0	0.035	0	0.013	0.107	0.064	0.034	0.076	0.018	0.014	0.043	0.032	0	0	0.052	0.008	0	0	0.009	0.006	0.357	0.121	0.155	0.388	0.054
Bootstrap sample_350	0.018	0.05	0.052	0.025	0.071	0.014	0.043	0.032	0.071	0.057	0.017	0.163	0	0	0.026	0.002	0	0	0.034	0.011	0.071	0.106	0.172	0.129	0.054	0.035	0.043	0.008	0.071	0.064	0.026	0.067	0	0.007	0.069	0.053	0.018	0	0.026	0.002	0	0	0.026	0.008	0.321	0.149	0.086	0.405	0.036
Bootstrap sample_351	0.054	0.035	0.043	0.027	0.036	0.05	0.052	0.036	0.107	0.085	0.009	0.158	0	0	0.034	0.004	0	0	0.017	0.004	0.232	0.092	0.103	0.101	0	0.007	0.009	0.021	0.161	0.071	0.043	0.076	0.018	0.014	0.078	0.032	0	0	0.017	0.006	0	0	0.026	0.006	0.411	0.191	0.138	0.388	0.071
Bootstrap sample_352	0.036	0.028	0.086	0.034	0.054	0.021	0.043	0.032	0.161	0.05	0.017	0.169	0	0	0	0.002	0	0	0.034	0	0.196	0.092	0.276	0.099	0.036	0.035	0.017	0.015	0.089	0.05	0.034	0.065	0	0.028	0.052	0.038	0.036	0	0.043	0.015	0	0	0.034	0.004	0.482	0.199	0.147	0.352	0.036
Bootstrap sample_353	0	0.028	0.06	0.029	0.071	0.014	0.052	0.04	0.143	0.043	0.017	0.211	0	0	0.034	0	0	0	0.034	0.011	0.161	0.071	0.164	0.091	0.036	0.014	0.017	0.017	0.089	0.05	0.043	0.097	0.018	0.028	0.086	0.029	0.036	0	0.026	0.002	0	0	0.026	0.006	0.464	0.177	0.147	0.373	0.054
Bootstrap sample_354	0.036	0.05	0.034	0.04	0.018	0.043	0.052	0.038	0.125	0.05	0.009	0.167	0	0	0.034	0.006	0	0	0	0.006	0.107	0.043	0.181	0.103	0.054	0.028	0.009	0.021	0.036	0.064	0.034	0.097	0	0.014	0.086	0.023	0.018	0	0.017	0.006	0	0	0.034	0.01	0.321	0.163	0.155	0.321	0.018
Bootstrap sample_355	0	0.028	0.043	0.036	0.107	0.021	0.026	0.025	0.196	0.05	0.017	0.171	0	0	0.017	0.002	0	0	0.026	0.01	0.161	0.128	0.233	0.099	0.018	0.014	0.009	0.023	0.071	0.064	0.078	0.078	0.018	0.057	0.052	0.044	0.018	0	0.017	0.006	0	0	0.017	0.006	0.286	0.206	0.155	0.325	0.071
Bootstrap sample_356	0.107	0.064	0.06	0.023	0.054	0.057	0.052	0.046	0.107	0.064	0.026	0.165	0	0	0	0.006	0	0	0.017	0.008	0.089	0.106	0.172	0.125	0.036	0.043	0.026	0.021	0.107	0.035	0.052	0.067	0.036	0.035	0.078	0.04	0	0	0.034	0.006	0	0	0.043	0.008	0.393	0.191	0.095	0.342	0.018
Bootstrap sample_357	0.036	0.035	0.034	0.032	0.071	0.007	0.052	0.027	0.125	0.043	0.052	0.165	0	0	0.017	0.004	0	0	0	0.006	0.107	0.156	0.207	0.108	0.036	0.021	0.009	0.021	0.018	0.035	0.034	0.07	0.018	0.021	0.034	0.032	0.018	0	0.026	0.008	0	0	0.078	0.004	0.375	0.177	0.164	0.359	0.089
Bootstrap sample_358	0.054	0.071	0.069	0.036	0.036	0.021	0.052	0.04	0.071	0.057	0.026	0.141	0	0	0	0.002	0	0	0.043	0.008	0.161	0.106	0.181	0.099	0.018	0.014	0	0.01	0.107	0.05	0.06	0.061	0.018	0.035	0.069	0.013	0	0	0.009	0.008	0	0	0.009	0.002	0.393	0.142	0.155	0.331	0.089
Bootstrap sample_359	0	0.05	0.078	0.021	0	0.043	0.034	0.036	0.125	0.021	0.017	0.169	0	0	0.017	0	0	0	0.052	0.002	0.143	0.099	0.181	0.093	0.018	0.035	0	0.01	0.107	0.064	0.052	0.059	0	0.014	0.06	0.023	0.018	0	0.026	0.008	0	0	0.034	0.006	0.464	0.163	0.164	0.348	0.054
Bootstrap sample_360	0	0.05	0.069	0.013	0.018	0.057	0.043	0.051	0.071	0.014	0.026	0.16	0	0	0.026	0.011	0	0	0.009	0.006	0.304	0.135	0.198	0.105	0.018	0.021	0.009	0.013	0.143	0.028	0.06	0.059	0	0.035	0.069	0.029	0.018	0	0.034	0.008	0	0	0.06	0.004	0.446	0.142	0.164	0.361	0.071
Bootstrap sample_361	0.018	0.043	0.086	0.023	0.054	0.05	0.017	0.042	0.107	0.078	0	0.173	0	0	0.017	0.006	0	0	0.043	0.002	0.214	0.085	0.216	0.108	0.018	0.014	0.009	0.019	0.125	0.05	0.026	0.074	0.054	0.028	0.034	0.034	0.036	0	0.017	0.01	0	0	0.034	0.017	0.482	0.213	0.129	0.356	0.036
Bootstrap sample_362	0	0.014	0.069	0.025	0.071	0.043	0.078	0.036	0.054	0.035	0.026	0.16	0	0	0.026	0.004	0	0	0.017	0	0.161	0.064	0.138	0.089	0.018	0.028	0.009	0.013	0.125	0.021	0.043	0.08	0.018	0.021	0.034	0.027	0	0	0.009	0.011	0	0	0.009	0.002	0.357	0.199	0.19	0.331	0.036
Bootstrap sample_363	0.036	0.043	0.086	0.025	0.071	0.028	0.034	0.034	0.107	0.028	0	0.171	0	0	0.017	0.004	0	0	0.009	0.01	0.161	0.085	0.216	0.084	0.018	0	0.017	0.025	0.125	0.057	0.017	0.067	0	0	0.043	0.029	0.036	0	0.043	0.013	0	0	0.034	0.006	0.357	0.156	0.198	0.363	0.018
Bootstrap sample_364	0.036	0.043	0.086	0.027	0.054	0.021	0.034	0.038	0.107	0.05	0.034	0.183	0	0	0.034	0	0	0	0.043	0.004	0.161	0.128	0.207	0.135	0.054	0.007	0.009	0.021	0.089	0.057	0.043	0.072	0	0.014	0.06	0.029	0	0	0.043	0.01	0	0	0	0.017	0.446	0.206	0.172	0.378	0.089
Bootstrap sample_365	0.018	0.05	0.069	0.032	0.054	0.043	0.043	0.055	0.125	0.078	0.009	0.169	0	0	0.017	0.002	0	0	0.043	0.008	0.107	0.071	0.155	0.106	0	0.014	0.009	0.013	0.089	0.043	0.034	0.07	0	0.007	0.086	0.03	0.054	0	0.017	0.004	0	0	0.017	0.008	0.482	0.17	0.155	0.342	0.089
Bootstrap sample_366	0.018	0.05	0.043	0.048	0.018	0.05	0.043	0.03	0.125	0.05	0.017	0.179	0	0	0.043	0.004	0	0	0.017	0.002	0.143	0.149	0.164	0.106	0.018	0.014	0	0.017	0.036	0.071	0.069	0.087	0	0.035	0.069	0.042	0.036	0	0.017	0.008	0	0	0.009	0.004	0.429	0.213	0.155	0.369	0.036
Bootstrap sample_367	0.054	0.05	0.052	0.03	0.107	0.035	0.043	0.038	0.161	0.057	0.017	0.154	0	0	0.009	0.004	0	0	0.017	0.004	0.161	0.092	0.181	0.091	0	0.035	0.026	0.03	0.089	0.057	0.052	0.091	0.054	0.028	0.043	0.017	0	0	0.026	0.006	0	0	0.017	0.002	0.339	0.135	0.138	0.354	0.089
Bootstrap sample_368	0.054	0.028	0.06	0.036	0.071	0.043	0.026	0.04	0.143	0.078	0.026	0.143	0	0	0.017	0.002	0	0	0.026	0.002	0.214	0.135	0.172	0.129	0.018	0.021	0.017	0.027	0.089	0.035	0.034	0.065	0.036	0.014	0.06	0.03	0	0	0.026	0.006	0	0	0.017	0.004	0.321	0.149	0.172	0.329	0.054
Bootstrap sample_369	0.054	0.057	0.078	0.019	0.054	0.05	0.043	0.025	0.143	0.05	0	0.163	0	0	0.043	0.01	0	0	0.009	0.006	0.107	0.128	0.147	0.093	0.036	0.028	0.017	0.029	0.107	0.071	0.06	0.078	0.036	0.035	0.06	0.023	0	0	0	0.008	0	0	0.06	0.01	0.375	0.184	0.164	0.375	0.036
Bootstrap sample_370	0.054	0.035	0.052	0.025	0.107	0.035	0.043	0.034	0.196	0.064	0.017	0.177	0	0	0.017	0.002	0	0	0.009	0.01	0.268	0.071	0.155	0.089	0.071	0.007	0.026	0.01	0.036	0.099	0.069	0.08	0	0.014	0.069	0.038	0.018	0	0.009	0.015	0	0	0.009	0.011	0.411	0.163	0.172	0.367	0.054
Bootstrap sample_371	0.036	0.028	0.052	0.04	0.071	0.007	0.017	0.042	0.054	0.043	0.009	0.143	0	0	0.026	0.002	0	0	0.026	0.006	0.232	0.078	0.172	0.086	0.054	0.028	0.009	0.025	0.089	0.064	0.069	0.074	0	0.028	0.026	0.03	0	0	0.009	0.008	0	0	0.043	0.01	0.357	0.184	0.129	0.363	0.143
Bootstrap sample_372	0.054	0.043	0.043	0.011	0.054	0.035	0.026	0.029	0.089	0.035	0.017	0.183	0	0	0	0.004	0	0	0.06	0.01	0.125	0.099	0.129	0.091	0.018	0.014	0.026	0.03	0.054	0.099	0.026	0.086	0.018	0.021	0.06	0.032	0.036	0	0.017	0.01	0	0	0.017	0.008	0.375	0.199	0.198	0.384	0.054
Bootstrap sample_373	0.018	0.05	0.043	0.013	0.054	0.021	0.009	0.032	0.107	0.078	0.009	0.177	0	0	0.009	0.004	0	0	0.069	0.004	0.196	0.092	0.155	0.101	0	0.028	0.017	0.015	0.054	0.092	0.052	0.087	0.054	0.028	0.034	0.03	0.018	0	0.026	0.006	0	0	0.026	0.015	0.446	0.22	0.147	0.369	0
Bootstrap sample_374	0.018	0.028	0.043	0.017	0	0.007	0.052	0.029	0.089	0.05	0.017	0.175	0	0	0.017	0.004	0	0	0.017	0.004	0.107	0.071	0.155	0.118	0.018	0.028	0.017	0.027	0.161	0.043	0.026	0.065	0.054	0.007	0.086	0.038	0.018	0	0.043	0.011	0	0	0.026	0.004	0.304	0.113	0.147	0.317	0.036
Bootstrap sample_375	0	0.05	0.034	0.034	0.054	0.021	0.043	0.038	0.161	0.028	0.017	0.173	0	0	0.017	0.004	0	0	0.043	0.004	0.196	0.135	0.155	0.101	0	0.014	0.026	0.023	0.054	0.085	0.043	0.063	0	0.014	0.043	0.044	0.018	0	0.009	0.008	0	0	0.026	0.004	0.375	0.135	0.112	0.348	0.054
Bootstrap sample_376	0.054	0.028	0.06	0.03	0.071	0.021	0.052	0.032	0.196	0.092	0.017	0.179	0	0	0.009	0.006	0	0	0.052	0.006	0.143	0.092	0.198	0.11	0.018	0.021	0.017	0.019	0.125	0.092	0	0.074	0	0.014	0.034	0.038	0.036	0	0.034	0.008	0	0	0.052	0.004	0.518	0.128	0.129	0.405	0.036
Bootstrap sample_377	0	0.028	0.026	0.017	0.107	0.043	0.052	0.036	0.089	0.028	0.034	0.144	0	0	0.026	0	0	0	0.034	0.01	0.161	0.078	0.198	0.084	0	0.05	0	0.011	0.071	0.05	0.034	0.089	0.018	0.035	0.052	0.048	0	0	0.034	0.004	0	0	0.034	0	0.25	0.191	0.207	0.34	0.071
Bootstrap sample_378	0.018	0.035	0.06	0.034	0.036	0.028	0.017	0.038	0.143	0.043	0.034	0.167	0	0	0.009	0.004	0	0	0.009	0.002	0.161	0.128	0.19	0.135	0.036	0.021	0.009	0.019	0.089	0.078	0.069	0.049	0	0.021	0.043	0.025	0.036	0	0.009	0.01	0	0	0.026	0.008	0.393	0.199	0.103	0.312	0.036
Bootstrap sample_379	0.054	0.05	0.026	0.032	0.054	0.014	0.043	0.027	0.143	0.05	0.017	0.175	0	0	0	0.008	0	0	0.009	0.002	0.214	0.121	0.155	0.118	0.036	0.021	0.017	0.013	0.089	0.043	0.043	0.078	0.054	0.014	0.043	0.042	0	0	0.034	0.004	0	0	0.017	0.006	0.268	0.213	0.207	0.335	0.054
Bootstrap sample_380	0.036	0.035	0.086	0.027	0.089	0.057	0.034	0.04	0.214	0.043	0.052	0.163	0	0	0.034	0.006	0	0	0.043	0.008	0.161	0.113	0.147	0.118	0	0.014	0.009	0.019	0.089	0.071	0.034	0.053	0	0.014	0.052	0.029	0	0	0.009	0.006	0	0	0.026	0	0.464	0.22	0.216	0.338	0.036
Bootstrap sample_381	0.018	0.064	0.043	0.025	0.071	0.014	0.026	0.038	0.125	0.05	0.043	0.154	0	0	0.043	0.011	0	0	0.026	0.006	0.214	0.128	0.181	0.095	0.054	0.014	0.009	0.021	0.107	0.071	0.034	0.089	0.018	0.035	0.052	0.042	0.036	0	0.034	0.01	0	0	0.017	0.002	0.357	0.255	0.233	0.365	0
Bootstrap sample_382	0.054	0.021	0.112	0.01	0.054	0.007	0.052	0.019	0.107	0.035	0.009	0.171	0	0	0.009	0.004	0	0	0.034	0.004	0.214	0.128	0.19	0.101	0.018	0.021	0.009	0.017	0.143	0.064	0.043	0.082	0	0.014	0.034	0.04	0	0	0.026	0	0	0	0.034	0.004	0.429	0.191	0.103	0.352	0.054
Bootstrap sample_383	0.018	0.028	0.052	0.027	0.054	0.057	0.069	0.015	0.036	0.043	0.009	0.139	0	0	0.009	0.006	0	0	0.017	0.002	0.232	0.078	0.129	0.12	0	0.014	0.034	0.01	0.054	0.043	0.026	0.072	0	0.021	0.069	0.025	0.036	0	0.026	0.017	0	0	0.034	0.013	0.429	0.184	0.164	0.371	0
Bootstrap sample_384	0	0.043	0.06	0.038	0.054	0.028	0.034	0.032	0.161	0.028	0.026	0.154	0	0	0.043	0.004	0	0	0.009	0.004	0.179	0.113	0.164	0.103	0.036	0.014	0	0.011	0.107	0.05	0.026	0.068	0	0.007	0.06	0.044	0	0	0.034	0.01	0	0	0.034	0.006	0.357	0.248	0.155	0.308	0.125
Bootstrap sample_385	0.089	0.05	0.06	0.029	0.089	0.028	0.034	0.036	0.107	0.028	0	0.15	0	0	0.026	0.004	0	0	0.017	0.004	0.232	0.128	0.103	0.11	0	0.021	0.017	0.006	0.036	0.078	0.026	0.063	0	0.021	0.052	0.025	0	0	0.026	0.002	0	0	0.026	0.006	0.429	0.184	0.147	0.337	0.089
Bootstrap sample_386	0.071	0.064	0.026	0.046	0.054	0.028	0.034	0.032	0.089	0.057	0.017	0.179	0	0	0.026	0.004	0	0	0.017	0.006	0.125	0.085	0.19	0.099	0	0.028	0.026	0.029	0.179	0.085	0.043	0.072	0.018	0.014	0.043	0.036	0.036	0	0.034	0.01	0	0	0.034	0.006	0.393	0.184	0.086	0.35	0.018
Bootstrap sample_387	0.089	0.021	0.095	0.03	0.071	0.064	0.043	0.029	0.161	0.05	0.026	0.169	0	0	0.017	0.002	0	0	0.026	0.004	0.214	0.099	0.181	0.112	0	0.007	0.017	0.019	0.125	0.021	0.009	0.072	0.018	0.021	0.043	0.03	0.018	0	0.017	0.002	0	0	0.052	0.01	0.411	0.149	0.172	0.367	0.054
Bootstrap sample_388	0.036	0.057	0.052	0.029	0.107	0.021	0.043	0.038	0.036	0.028	0.009	0.198	0	0	0.034	0	0	0	0.034	0.013	0.214	0.085	0.147	0.122	0	0.007	0.017	0.023	0.179	0.035	0.034	0.07	0.036	0.007	0.052	0.03	0.036	0	0.017	0.013	0	0	0.06	0.008	0.375	0.234	0.155	0.363	0.018
Bootstrap sample_389	0.036	0.064	0.078	0.023	0.071	0.035	0.086	0.051	0.161	0.071	0.009	0.16	0	0	0.034	0.004	0	0	0.034	0.01	0.232	0.113	0.121	0.112	0.018	0.035	0.026	0.017	0.143	0.085	0.069	0.068	0	0.028	0.017	0.036	0.018	0	0.034	0.004	0	0	0.026	0.006	0.393	0.206	0.129	0.378	0.089
Bootstrap sample_390	0.036	0.021	0.052	0.029	0.018	0.043	0.069	0.032	0.089	0.043	0.017	0.139	0	0	0.017	0	0	0	0.026	0.002	0.161	0.085	0.181	0.116	0	0.021	0.034	0.019	0.196	0.064	0.095	0.086	0.018	0.043	0.078	0.034	0.036	0	0	0.008	0	0	0.034	0.008	0.286	0.17	0.216	0.352	0.071
Bootstrap sample_391	0	0.064	0.086	0.032	0.089	0.043	0.052	0.03	0.161	0.028	0.017	0.133	0	0	0	0	0	0	0.017	0	0.232	0.106	0.216	0.103	0.018	0.021	0.017	0.019	0.071	0.064	0.052	0.063	0.036	0.021	0.052	0.025	0.018	0	0.034	0.004	0	0	0.026	0.002	0.482	0.177	0.129	0.321	0.018
Bootstrap sample_392	0.089	0.057	0.052	0.029	0.125	0.064	0.017	0.029	0.036	0.071	0	0.198	0	0	0.017	0.006	0	0	0.017	0.011	0.196	0.064	0.216	0.078	0.036	0.021	0.026	0.015	0.054	0.05	0.078	0.067	0	0.021	0.069	0.036	0.018	0	0.034	0.008	0	0	0.017	0.004	0.357	0.177	0.138	0.34	0.054
Bootstrap sample_393	0.036	0.05	0.052	0.036	0.107	0.028	0.017	0.03	0.107	0.071	0.017	0.163	0	0	0.026	0.002	0	0	0.017	0.008	0.196	0.085	0.207	0.106	0	0.021	0.017	0.021	0	0.057	0.017	0.063	0.036	0.021	0.069	0.046	0.018	0	0.009	0.017	0	0	0.017	0.008	0.393	0.17	0.216	0.384	0.071
Bootstrap sample_394	0.018	0.05	0.052	0.036	0.054	0.021	0.034	0.032	0.107	0.099	0.017	0.16	0	0	0.017	0	0	0	0.026	0.01	0.143	0.099	0.181	0.099	0.018	0.021	0.017	0.023	0.089	0.043	0.026	0.087	0.018	0.035	0.112	0.038	0.018	0	0	0.01	0	0	0.034	0.004	0.393	0.234	0.086	0.342	0.071
Bootstrap sample_395	0.036	0.043	0.034	0.032	0.054	0.05	0.069	0.021	0.125	0.043	0.009	0.15	0	0	0.009	0.006	0	0	0.069	0	0.25	0.078	0.155	0.108	0	0.021	0	0.011	0.071	0.028	0.06	0.08	0.018	0.014	0.078	0.03	0.054	0	0.026	0.008	0	0	0	0.015	0.464	0.248	0.121	0.371	0.036
Bootstrap sample_396	0.036	0.064	0.103	0.023	0.036	0.05	0.069	0.027	0.143	0.035	0.017	0.144	0	0	0.043	0.01	0	0	0.026	0.004	0.107	0.099	0.164	0.108	0.018	0.021	0.009	0.017	0.107	0.085	0.069	0.086	0	0.014	0.043	0.046	0	0	0.026	0.01	0	0	0.06	0.01	0.393	0.206	0.129	0.344	0.036
Bootstrap sample_397	0.071	0.064	0.052	0.029	0.054	0.028	0.043	0.04	0.107	0.035	0.017	0.15	0	0	0.052	0.004	0	0	0	0.006	0.214	0.106	0.224	0.074	0	0.007	0.017	0.017	0.107	0.092	0.026	0.07	0	0.007	0.086	0.042	0	0	0.026	0.004	0	0	0.009	0.008	0.429	0.206	0.138	0.321	0.054
Bootstrap sample_398	0.054	0.028	0.086	0.036	0.054	0.064	0.017	0.03	0.107	0.057	0.017	0.167	0	0	0.026	0.008	0	0	0.034	0.002	0.143	0.071	0.233	0.114	0.036	0.007	0.009	0.013	0.107	0.035	0.034	0.072	0.036	0.014	0.086	0.04	0.071	0	0.034	0.008	0	0	0.009	0.008	0.357	0.163	0.129	0.348	0.018
Bootstrap sample_399	0.036	0.05	0.009	0.036	0.071	0.057	0.034	0.038	0.143	0.035	0.017	0.16	0	0	0.017	0.004	0	0	0.026	0.006	0.179	0.113	0.224	0.093	0	0.028	0.009	0	0.125	0.057	0.086	0.097	0	0	0.034	0.034	0.018	0	0.034	0.006	0	0	0.017	0.006	0.393	0.22	0.207	0.363	0.036
Bootstrap sample_400	0.071	0.021	0.034	0.032	0.054	0.035	0.052	0.04	0.071	0.05	0.009	0.146	0	0	0.034	0.006	0	0	0.026	0.004	0.179	0.128	0.129	0.101	0.036	0.021	0.026	0.019	0.125	0.064	0.06	0.086	0.036	0.014	0.06	0.042	0.054	0	0.034	0.004	0	0	0.034	0.002	0.429	0.199	0.181	0.333	0.071
Bootstrap sample_401	0.054	0.028	0.034	0.036	0.036	0.007	0.052	0.029	0.107	0.035	0.009	0.154	0	0	0.009	0	0	0	0.017	0.01	0.161	0.121	0.129	0.091	0	0.035	0	0.019	0.161	0.085	0.052	0.068	0	0.057	0.06	0.032	0.018	0	0.026	0.013	0	0	0.043	0.008	0.321	0.17	0.129	0.342	0.018
Bootstrap sample_402	0.018	0.05	0.06	0.027	0.089	0.043	0.095	0.025	0.018	0.092	0.009	0.165	0	0	0.026	0	0	0	0.034	0.006	0.107	0.17	0.164	0.087	0.018	0.014	0.009	0.023	0.054	0.092	0.078	0.074	0.018	0.014	0.017	0.042	0.018	0	0.017	0.006	0	0	0.017	0.002	0.393	0.199	0.112	0.395	0.071
Bootstrap sample_403	0.018	0.021	0.06	0.023	0.161	0.035	0.034	0.034	0.089	0.057	0.009	0.171	0	0	0.026	0.004	0	0	0.043	0.004	0.268	0.121	0.129	0.086	0.036	0.021	0.026	0.023	0.036	0.057	0.009	0.067	0	0.021	0.086	0.032	0	0	0.009	0.002	0	0	0.043	0.008	0.393	0.199	0.172	0.35	0.036
Bootstrap sample_404	0.036	0.043	0.043	0.023	0.089	0.035	0.026	0.025	0.107	0.043	0.017	0.167	0	0	0.06	0	0	0	0.034	0.006	0.179	0.078	0.19	0.099	0.054	0.028	0.034	0.013	0.089	0.064	0.026	0.076	0.018	0.021	0.026	0.038	0	0	0.043	0.01	0	0	0.017	0.002	0.339	0.149	0.155	0.365	0.036
Bootstrap sample_405	0.036	0.021	0.043	0.04	0.054	0.043	0.078	0.051	0.071	0.043	0.009	0.148	0	0	0.009	0.008	0	0	0.009	0.01	0.214	0.085	0.172	0.12	0.018	0.021	0.009	0.01	0.143	0.057	0.052	0.074	0	0.021	0.069	0.023	0.018	0	0.026	0.01	0	0	0.017	0.006	0.464	0.17	0.172	0.373	0.071
Bootstrap sample_406	0.018	0.057	0.052	0.027	0.054	0.028	0.017	0.032	0.196	0.057	0.017	0.194	0	0	0.026	0.004	0	0	0.017	0.006	0.179	0.085	0.198	0.105	0	0.007	0.017	0.019	0.107	0.085	0.017	0.074	0.018	0.035	0.086	0.027	0.018	0	0.017	0.006	0	0	0.034	0.006	0.375	0.163	0.19	0.373	0.071
Bootstrap sample_407	0.071	0.064	0.06	0.029	0.071	0.014	0.026	0.032	0.054	0.057	0.009	0.158	0	0	0.009	0.006	0	0	0	0.006	0.179	0.043	0.147	0.086	0	0.021	0.017	0.025	0.071	0.05	0.052	0.087	0	0.028	0.043	0.034	0	0	0.026	0.013	0	0	0.034	0.006	0.304	0.163	0.172	0.331	0.054
Bootstrap sample_408	0	0.043	0.052	0.036	0.054	0.007	0.034	0.042	0.071	0.043	0.034	0.171	0	0	0.026	0	0	0	0.009	0.006	0.161	0.128	0.172	0.103	0	0.007	0.009	0.027	0.125	0.057	0.043	0.063	0	0.007	0.069	0.038	0.018	0	0.052	0.006	0	0	0.026	0.004	0.321	0.149	0.19	0.378	0
Bootstrap sample_409	0.018	0.064	0.069	0.019	0.089	0.028	0.043	0.04	0.089	0.05	0.017	0.169	0	0	0.026	0.002	0	0	0.009	0	0.161	0.064	0.138	0.103	0	0	0.017	0.011	0.143	0.099	0.052	0.093	0	0.028	0.052	0.034	0.018	0	0.026	0.015	0	0	0.052	0.01	0.464	0.156	0.129	0.361	0.054
Bootstrap sample_410	0.018	0.043	0.069	0.036	0.054	0.007	0.052	0.038	0.125	0.007	0.009	0.222	0	0	0.009	0.004	0	0	0.017	0.008	0.161	0.099	0.241	0.114	0.018	0.028	0.017	0.017	0.107	0.064	0.086	0.067	0.054	0.021	0.095	0.04	0.036	0	0.043	0.017	0	0	0.017	0.002	0.446	0.206	0.121	0.35	0.107
Bootstrap sample_411	0.071	0.057	0.069	0.027	0.018	0.028	0.06	0.021	0.196	0.085	0.009	0.148	0	0	0.026	0.008	0	0	0.034	0.008	0.161	0.135	0.259	0.106	0	0.021	0	0.023	0.125	0.085	0.06	0.061	0	0.021	0.052	0.029	0.018	0	0.017	0.011	0	0	0.026	0.008	0.446	0.241	0.19	0.302	0.089
Bootstrap sample_412	0	0.05	0.086	0.038	0.107	0.078	0.034	0.038	0.071	0.035	0	0.146	0	0	0.017	0.004	0	0	0.078	0.004	0.143	0.05	0.138	0.106	0	0.021	0.026	0.008	0.125	0.071	0.06	0.089	0	0.028	0.052	0.038	0.018	0	0.052	0.002	0	0	0.017	0.01	0.286	0.191	0.19	0.357	0.018
Bootstrap sample_413	0.036	0.064	0.052	0.04	0.107	0.071	0.034	0.019	0.161	0.078	0.009	0.167	0	0	0.026	0	0	0	0.009	0.002	0.161	0.106	0.155	0.105	0.018	0.014	0.017	0.011	0.125	0.071	0.034	0.057	0.018	0.014	0.034	0.023	0.036	0	0.026	0.008	0	0	0.052	0.013	0.393	0.199	0.198	0.399	0.054
Bootstrap sample_414	0.054	0.05	0.078	0.036	0.054	0.007	0.043	0.034	0.143	0.057	0.026	0.154	0	0	0.017	0.002	0	0	0.026	0.01	0.143	0.106	0.155	0.118	0.018	0.021	0.017	0.01	0.036	0.099	0.034	0.068	0.018	0.043	0.052	0.03	0.018	0	0.06	0.011	0	0	0.026	0.006	0.357	0.177	0.147	0.338	0.107
Bootstrap sample_415	0.018	0.05	0.078	0.032	0.107	0.085	0.034	0.025	0.143	0.057	0.017	0.154	0	0	0.009	0.008	0	0	0.034	0.004	0.143	0.078	0.207	0.095	0.018	0.035	0.034	0.011	0.143	0.043	0.026	0.055	0.036	0.05	0.017	0.029	0	0	0.034	0.013	0	0	0.034	0.006	0.429	0.149	0.216	0.375	0.054
Bootstrap sample_416	0	0.028	0.052	0.036	0.054	0.057	0.043	0.03	0.071	0.064	0.026	0.167	0	0	0.009	0	0	0	0.034	0.011	0.125	0.149	0.259	0.082	0.018	0.028	0.009	0.013	0.143	0.071	0.026	0.093	0.018	0.014	0.052	0.029	0.036	0	0.009	0.008	0	0	0.009	0.011	0.482	0.22	0.121	0.342	0.036
Bootstrap sample_417	0.054	0.028	0.078	0.025	0.036	0.05	0.026	0.025	0	0.05	0.009	0.154	0	0	0.034	0.01	0	0	0.026	0.01	0.232	0.113	0.207	0.122	0	0.007	0.026	0.015	0.125	0.092	0.017	0.086	0.018	0.014	0.06	0.023	0.036	0	0.026	0.015	0	0	0.026	0.006	0.464	0.213	0.147	0.365	0.161
Bootstrap sample_418	0.054	0.05	0.052	0.029	0.018	0.035	0.009	0.034	0.125	0.057	0.009	0.158	0	0	0.009	0.01	0	0	0.017	0.002	0.214	0.064	0.224	0.099	0	0.007	0	0.015	0.071	0.043	0.043	0.059	0	0.057	0.034	0.023	0	0	0.009	0.006	0	0	0.06	0.002	0.321	0.113	0.112	0.325	0.071
Bootstrap sample_419	0.071	0.071	0.086	0.04	0.071	0.028	0.034	0.029	0.071	0.057	0	0.173	0	0	0.034	0.008	0	0	0.026	0.008	0.286	0.106	0.155	0.118	0	0.035	0.017	0.01	0.107	0.028	0.069	0.068	0	0.028	0.069	0.03	0.054	0	0.017	0.011	0	0	0	0.004	0.411	0.184	0.172	0.378	0.036
Bootstrap sample_420	0.071	0.021	0.103	0.048	0.054	0.021	0.06	0.025	0.125	0.035	0.017	0.181	0	0	0.034	0.004	0	0	0.009	0	0.196	0.092	0.172	0.101	0	0.021	0.009	0.019	0.107	0.05	0.06	0.072	0.018	0	0.078	0.053	0	0	0.043	0.01	0	0	0.017	0.008	0.5	0.149	0.181	0.335	0.018
Bootstrap sample_421	0.054	0.035	0.069	0.036	0.071	0.021	0.052	0.03	0.125	0.064	0.06	0.137	0	0	0.009	0	0	0	0.026	0.008	0.143	0.128	0.198	0.093	0.018	0.007	0	0.006	0.125	0.085	0.052	0.061	0	0.007	0.069	0.032	0.036	0	0.017	0.011	0	0	0.026	0.008	0.321	0.199	0.052	0.31	0
Bootstrap sample_422	0.054	0.078	0.095	0.03	0.071	0.057	0.052	0.019	0.107	0.05	0.034	0.169	0	0	0.009	0.006	0	0	0.034	0.01	0.196	0.078	0.147	0.095	0.018	0.021	0.043	0.021	0.125	0.085	0.043	0.07	0.036	0.028	0.069	0.029	0	0	0.026	0.004	0	0	0.034	0.002	0.429	0.191	0.164	0.394	0.054
Bootstrap sample_423	0	0.028	0.06	0.044	0.036	0.064	0.052	0.036	0.036	0.028	0.026	0.154	0	0	0.043	0.004	0	0	0.043	0.008	0.268	0.142	0.138	0.116	0.018	0.028	0.043	0.019	0.161	0.078	0.069	0.082	0.018	0.043	0.06	0.027	0	0	0.052	0.006	0	0	0.017	0.01	0.321	0.184	0.164	0.363	0.107
Bootstrap sample_424	0	0.043	0.043	0.036	0.036	0.05	0.043	0.027	0.125	0.064	0.017	0.171	0	0	0.009	0	0	0	0.009	0.006	0.25	0.135	0.198	0.124	0.018	0.007	0.017	0.015	0.107	0.028	0.034	0.078	0.036	0.007	0.069	0.03	0.054	0	0.06	0.004	0	0	0	0.002	0.339	0.206	0.19	0.352	0.107
Bootstrap sample_425	0.054	0.021	0.078	0.036	0.071	0.035	0.009	0.027	0.107	0.028	0	0.15	0	0	0.017	0.01	0	0	0.026	0.006	0.179	0.163	0.172	0.12	0	0.028	0.026	0.017	0.089	0.05	0.043	0.068	0.036	0.014	0.052	0.038	0.071	0	0.078	0.008	0	0	0	0.008	0.321	0.177	0.155	0.327	0.036
Bootstrap sample_426	0.018	0.021	0.034	0.032	0.089	0.05	0.06	0.038	0.125	0.057	0.009	0.167	0	0	0.026	0.002	0	0	0.043	0.013	0.179	0.135	0.164	0.11	0.018	0.021	0.026	0.015	0.089	0.071	0.06	0.07	0	0.007	0.06	0.034	0	0	0.034	0.008	0	0	0.009	0.01	0.464	0.184	0.198	0.323	0.054
Bootstrap sample_427	0.089	0.035	0.052	0.029	0.089	0.05	0.043	0.03	0.054	0.05	0.034	0.167	0	0	0.009	0.004	0	0	0.017	0.006	0.232	0.078	0.233	0.095	0.018	0.014	0.017	0.01	0.089	0.092	0.069	0.07	0	0.007	0.069	0.03	0.018	0	0.017	0.008	0	0	0.009	0.006	0.321	0.22	0.078	0.329	0.018
Bootstrap sample_428	0.036	0.043	0.069	0.021	0.054	0.021	0.034	0.038	0.107	0.007	0	0.171	0	0	0.026	0.002	0	0	0.034	0.01	0.107	0.057	0.19	0.089	0	0.007	0.009	0.015	0.107	0.064	0.052	0.063	0.018	0.028	0.026	0.04	0.036	0	0.009	0.006	0	0	0.017	0.004	0.429	0.163	0.164	0.388	0.036
Bootstrap sample_429	0.018	0.057	0.052	0.027	0.071	0.05	0.078	0.036	0.054	0.078	0	0.148	0	0	0.026	0.002	0	0	0.009	0.006	0.214	0.121	0.138	0.084	0.036	0.014	0.026	0.023	0.107	0.085	0.017	0.067	0	0.014	0.052	0.03	0.018	0	0	0.002	0	0	0.026	0.006	0.482	0.163	0.138	0.34	0.018
Bootstrap sample_430	0.018	0.05	0.069	0.021	0.071	0.071	0.043	0.038	0.125	0.035	0.017	0.203	0	0	0.017	0	0	0	0.026	0.002	0.179	0.092	0.155	0.129	0	0.021	0	0.015	0.125	0.057	0.017	0.084	0.036	0.028	0.095	0.036	0	0	0.034	0.008	0	0	0.052	0.004	0.375	0.177	0.147	0.333	0.036
Bootstrap sample_431	0.036	0.071	0.052	0.03	0.107	0.078	0.103	0.04	0.143	0.064	0.026	0.181	0	0	0.009	0.006	0	0	0.009	0.006	0.179	0.071	0.19	0.095	0	0.014	0.017	0.021	0.179	0.057	0.026	0.076	0	0.035	0.06	0.036	0	0	0.026	0.008	0	0	0.009	0.004	0.357	0.156	0.147	0.342	0.054
Bootstrap sample_432	0.018	0.035	0.06	0.034	0.036	0.014	0.017	0.025	0.089	0.035	0.043	0.173	0	0	0	0.008	0	0	0.017	0.006	0.143	0.135	0.198	0.105	0.036	0.035	0	0.021	0.143	0.078	0.043	0.063	0.018	0.007	0.043	0.042	0	0	0.043	0.004	0	0	0.043	0.006	0.339	0.128	0.198	0.342	0.036
Bootstrap sample_433	0.054	0.05	0.078	0.025	0.036	0.078	0.017	0.025	0.089	0.035	0.052	0.173	0	0	0.026	0.01	0	0	0.026	0.004	0.196	0.135	0.181	0.105	0.054	0.014	0	0.025	0.054	0.05	0.052	0.065	0.018	0.014	0.112	0.029	0	0	0.017	0.01	0	0	0.026	0.006	0.286	0.17	0.181	0.373	0.036
Bootstrap sample_434	0.018	0.05	0.069	0.03	0.036	0.028	0.009	0.034	0.036	0.064	0.043	0.163	0	0	0.009	0.006	0	0	0.026	0.006	0.214	0.071	0.284	0.108	0.018	0.014	0.034	0.021	0.179	0.078	0.026	0.072	0.018	0.007	0.052	0.046	0	0	0.017	0.01	0	0	0.017	0.011	0.411	0.17	0.086	0.386	0.107
Bootstrap sample_435	0.018	0.05	0.034	0.038	0.071	0.035	0.026	0.049	0.161	0.071	0.017	0.184	0	0	0.009	0.004	0	0	0.017	0.006	0.196	0.099	0.121	0.133	0.018	0.014	0.017	0.015	0.143	0.085	0.052	0.07	0	0.021	0.06	0.04	0.018	0	0.026	0.008	0	0	0.009	0.006	0.214	0.177	0.164	0.35	0
Bootstrap sample_436	0.071	0.071	0.052	0.03	0.143	0.035	0.078	0.032	0.125	0.05	0.034	0.165	0	0	0.017	0	0	0	0.017	0.032	0.232	0.085	0.198	0.105	0	0.007	0.026	0.015	0.107	0.064	0.06	0.08	0.018	0.007	0.078	0.025	0.018	0	0.009	0.01	0	0	0.026	0.01	0.393	0.234	0.138	0.367	0.054
Bootstrap sample_437	0.018	0.028	0.06	0.034	0.054	0.057	0.026	0.042	0.071	0.078	0.026	0.169	0	0	0	0.004	0	0	0.017	0.008	0.143	0.078	0.155	0.124	0.054	0.021	0.017	0.013	0.054	0.078	0.043	0.076	0.018	0.014	0.086	0.048	0	0	0.069	0.011	0	0	0	0.002	0.411	0.163	0.112	0.405	0.036
Bootstrap sample_438	0.036	0.05	0.095	0.032	0.089	0.043	0.078	0.04	0.054	0.028	0.026	0.148	0	0	0.026	0.006	0	0	0.043	0.004	0.125	0.099	0.181	0.103	0.054	0.014	0.026	0.023	0.143	0.05	0.052	0.074	0	0.014	0.06	0.034	0.054	0	0.026	0.008	0	0	0.009	0.01	0.375	0.184	0.095	0.352	0.018
Bootstrap sample_439	0	0.043	0.017	0.015	0.054	0.021	0.043	0.044	0.107	0.064	0.034	0.133	0	0	0.009	0.004	0	0	0.052	0.002	0.196	0.05	0.198	0.091	0.036	0.035	0.026	0.013	0.071	0.071	0.069	0.04	0.018	0.014	0.043	0.025	0.018	0	0.034	0.01	0	0	0.026	0.006	0.482	0.142	0.121	0.371	0.036
Bootstrap sample_440	0.071	0.028	0.06	0.023	0.054	0.028	0.034	0.023	0.089	0.071	0.009	0.154	0	0	0.034	0.004	0	0	0.026	0.006	0.196	0.128	0.198	0.122	0.036	0.021	0.026	0.013	0.161	0.057	0.017	0.089	0	0.007	0.069	0.032	0.054	0	0.009	0.006	0	0	0.034	0.004	0.339	0.191	0.147	0.342	0
Bootstrap sample_441	0.018	0.043	0.043	0.042	0.107	0.05	0.034	0.034	0.107	0.021	0.017	0.186	0	0	0.026	0.004	0	0	0.017	0.004	0.232	0.113	0.129	0.089	0.036	0.028	0.017	0.017	0.107	0.078	0.052	0.07	0.018	0	0.034	0.023	0.036	0	0.043	0.019	0	0	0.026	0.008	0.304	0.163	0.207	0.35	0.018
Bootstrap sample_442	0.054	0.035	0.06	0.046	0.071	0.035	0.06	0.063	0.125	0.043	0.017	0.16	0	0	0	0.008	0	0	0.043	0.006	0.143	0.071	0.147	0.116	0.018	0.021	0.017	0.021	0.071	0.092	0.043	0.087	0.018	0.007	0.06	0.025	0.036	0	0.034	0.008	0	0	0.017	0.01	0.464	0.255	0.172	0.365	0.054
Bootstrap sample_443	0.036	0.043	0.06	0.027	0.071	0.021	0.043	0.038	0.125	0.057	0.017	0.154	0	0	0.017	0.004	0	0	0.034	0	0.214	0.078	0.19	0.108	0.036	0.028	0.017	0.017	0.161	0.057	0.043	0.068	0.054	0.043	0.06	0.034	0.018	0	0.026	0	0	0	0.026	0.008	0.446	0.163	0.164	0.369	0.054
Bootstrap sample_444	0.036	0.057	0.069	0.038	0.107	0.021	0.034	0.034	0.071	0.05	0.009	0.179	0	0	0.017	0.008	0	0	0.017	0.006	0.089	0.106	0.138	0.087	0.018	0.035	0	0.021	0.161	0.05	0.034	0.082	0	0.021	0.034	0.023	0.018	0	0.026	0.01	0	0	0.009	0.008	0.482	0.142	0.112	0.361	0
Bootstrap sample_445	0.036	0.043	0.095	0.038	0.107	0.021	0.034	0.03	0.143	0.057	0.009	0.175	0	0	0.043	0.004	0	0	0.052	0.006	0.214	0.071	0.155	0.106	0	0.021	0.017	0.025	0.107	0.071	0.034	0.091	0	0.021	0.043	0.036	0.054	0	0.043	0.008	0	0	0.026	0.006	0.375	0.149	0.172	0.375	0
Bootstrap sample_446	0.036	0.028	0.034	0.03	0.071	0.043	0.043	0.042	0.089	0.057	0.009	0.165	0	0	0.009	0.002	0	0	0.017	0.004	0.268	0.071	0.129	0.118	0.036	0.007	0.026	0.019	0.018	0.092	0.043	0.061	0.018	0.021	0.052	0.025	0	0	0.043	0.01	0	0	0.017	0.002	0.375	0.227	0.112	0.344	0.036
Bootstrap sample_447	0.036	0.028	0.078	0.021	0.107	0.043	0.043	0.044	0.161	0.057	0.026	0.152	0	0	0.009	0.013	0	0	0.017	0.008	0.179	0.078	0.103	0.086	0.018	0.035	0.009	0.015	0.071	0.071	0.034	0.07	0.018	0.014	0.06	0.038	0.018	0	0.069	0.004	0	0	0.026	0.004	0.411	0.206	0.207	0.395	0.071
Bootstrap sample_448	0.036	0.035	0.069	0.029	0.054	0.028	0.017	0.023	0.036	0.071	0.034	0.158	0	0	0.009	0.006	0	0	0.017	0.002	0.196	0.113	0.19	0.099	0	0.043	0.026	0.019	0.107	0.05	0.017	0.068	0	0.021	0.043	0.034	0	0	0.017	0.013	0	0	0.017	0.011	0.321	0.227	0.241	0.361	0.018
Bootstrap sample_449	0.036	0.043	0.052	0.019	0.018	0.035	0.026	0.042	0.089	0.064	0.017	0.162	0	0	0.009	0.008	0	0	0.026	0.006	0.161	0.064	0.198	0.091	0	0.035	0.017	0.013	0.143	0.078	0.034	0.078	0.018	0.007	0.026	0.04	0	0	0.026	0.004	0	0	0.034	0.006	0.357	0.177	0.138	0.344	0.018
Bootstrap sample_450	0.018	0.035	0.052	0.029	0.018	0.05	0.069	0.027	0.107	0.05	0.009	0.171	0	0	0.009	0.002	0	0	0.009	0.004	0.161	0.128	0.155	0.103	0.018	0	0.026	0.017	0.089	0.085	0.034	0.068	0.018	0.007	0.078	0.029	0.054	0	0.026	0.01	0	0	0.026	0.01	0.429	0.22	0.172	0.335	0.054
Bootstrap sample_451	0	0.05	0.034	0.017	0.125	0.057	0.017	0.027	0.107	0.099	0.026	0.15	0	0	0.009	0.008	0	0	0.043	0.006	0.179	0.128	0.155	0.108	0.018	0.021	0	0.017	0.089	0.085	0.095	0.082	0	0.014	0.06	0.036	0.054	0	0.034	0.004	0	0	0.009	0.008	0.375	0.163	0.207	0.335	0.036
Bootstrap sample_452	0.018	0.035	0.052	0.036	0.018	0.05	0.043	0.032	0.107	0.078	0	0.192	0	0	0.026	0.006	0	0	0.017	0.002	0.196	0.128	0.121	0.091	0.018	0.014	0.009	0.021	0.107	0.043	0.026	0.076	0.018	0.021	0.06	0.034	0.036	0	0.017	0.008	0	0	0.026	0.002	0.429	0.206	0.198	0.405	0.089
Bootstrap sample_453	0.018	0.021	0.086	0.032	0	0.035	0.043	0.019	0.071	0.05	0.017	0.144	0	0	0.009	0.013	0	0	0.017	0.011	0.125	0.071	0.207	0.122	0.054	0	0.052	0.032	0.071	0.05	0.026	0.07	0	0.014	0.06	0.027	0	0	0.026	0.01	0	0	0.009	0.002	0.393	0.22	0.138	0.378	0.036
Bootstrap sample_454	0.036	0.078	0.034	0.034	0.107	0.014	0.043	0.032	0.214	0.021	0.009	0.209	0	0	0.009	0.004	0	0	0.009	0.008	0.25	0.043	0.164	0.103	0	0.014	0.034	0.015	0.125	0.05	0.052	0.061	0	0.014	0.034	0.027	0	0	0.034	0.01	0	0	0.009	0.006	0.429	0.128	0.095	0.331	0.107
Bootstrap sample_455	0.018	0.043	0.052	0.04	0.054	0.028	0.052	0.034	0.125	0.078	0	0.139	0	0	0.017	0.006	0	0	0.017	0.004	0.232	0.135	0.25	0.101	0.018	0.021	0.009	0.023	0.125	0.05	0.043	0.078	0	0.014	0.052	0.023	0	0	0.034	0	0	0	0.026	0.004	0.286	0.163	0.172	0.365	0.054
Bootstrap sample_456	0.018	0.014	0.095	0.032	0.089	0.014	0.078	0.027	0.071	0.078	0	0.165	0	0	0.026	0.006	0	0	0.017	0.006	0.196	0.106	0.19	0.125	0.036	0.007	0.026	0.017	0.161	0.05	0.06	0.065	0.036	0.021	0.034	0.032	0.018	0	0.043	0.002	0	0	0.017	0.011	0.357	0.149	0.121	0.359	0.054
Bootstrap sample_457	0.018	0.035	0.034	0.027	0.089	0.028	0.043	0.036	0.143	0.014	0.017	0.16	0	0	0.009	0.01	0	0	0.034	0.004	0.107	0.142	0.147	0.072	0	0.007	0.034	0.017	0.143	0.035	0.026	0.057	0	0.028	0.043	0.036	0	0	0.086	0.004	0	0	0.026	0.008	0.321	0.199	0.129	0.378	0.018
Bootstrap sample_458	0.036	0.035	0.06	0.032	0.054	0.021	0.009	0.04	0.107	0.064	0	0.173	0	0	0.017	0.002	0	0	0.017	0.002	0.143	0.128	0.181	0.084	0	0.021	0.009	0.013	0.071	0.057	0.069	0.068	0.018	0.014	0.052	0.023	0.018	0	0.034	0.004	0	0	0.034	0.01	0.375	0.149	0.164	0.356	0.018
Bootstrap sample_459	0.018	0.035	0.034	0.017	0.071	0.043	0.069	0.032	0.089	0.057	0.017	0.141	0	0	0.034	0.004	0	0	0.017	0.006	0.214	0.078	0.224	0.101	0.018	0.007	0.034	0.011	0.125	0.043	0.026	0.086	0.036	0.021	0.034	0.032	0.018	0	0.026	0.004	0	0	0.009	0.006	0.268	0.255	0.112	0.337	0.054
Bootstrap sample_460	0	0.028	0.052	0.027	0.089	0.035	0.069	0.029	0.089	0.043	0.017	0.156	0	0	0.026	0.006	0	0	0.034	0.002	0.089	0.121	0.19	0.106	0.036	0.028	0.026	0.023	0.107	0.043	0.034	0.068	0	0.043	0.052	0.029	0	0	0.043	0.006	0	0	0.034	0.011	0.357	0.22	0.164	0.356	0.125
Bootstrap sample_461	0.036	0.035	0.069	0.029	0.071	0.05	0.052	0.017	0.036	0.035	0.009	0.177	0	0	0.009	0.004	0	0	0.017	0.006	0.214	0.106	0.19	0.093	0.036	0.021	0.034	0.013	0.107	0.057	0.052	0.07	0.018	0.007	0.017	0.038	0.018	0	0.026	0.008	0	0	0.017	0.013	0.393	0.135	0.155	0.378	0.071
Bootstrap sample_462	0.036	0.035	0.095	0.023	0.036	0.043	0.017	0.063	0.071	0.071	0	0.15	0	0	0.026	0.008	0	0	0.017	0.004	0.161	0.113	0.129	0.112	0.018	0.021	0.009	0.015	0.036	0.05	0.034	0.068	0.018	0.014	0.052	0.029	0	0	0.043	0.006	0	0	0.009	0.004	0.429	0.177	0.181	0.35	0.054
Bootstrap sample_463	0.071	0.035	0.069	0.027	0.089	0.028	0.052	0.036	0.125	0.043	0.009	0.133	0	0	0.026	0.002	0	0	0.086	0.004	0.179	0.106	0.224	0.087	0.018	0.007	0.009	0.01	0.071	0.057	0.052	0.072	0.054	0.014	0.069	0.029	0	0	0.009	0.01	0	0	0.017	0.008	0.5	0.17	0.164	0.342	0.071
Bootstrap sample_464	0.036	0.05	0	0.03	0.054	0.021	0.026	0.034	0.036	0.064	0.034	0.175	0	0	0.034	0.004	0	0	0.026	0.006	0.143	0.092	0.181	0.108	0.018	0.014	0.009	0.015	0.054	0.078	0.034	0.07	0	0.007	0.06	0.029	0.018	0	0.026	0.01	0	0	0.043	0.004	0.464	0.199	0.129	0.35	0.071
Bootstrap sample_465	0.036	0.05	0.086	0.021	0.054	0.043	0.052	0.044	0.071	0.043	0.009	0.183	0	0	0.009	0	0	0	0.009	0.004	0.143	0.149	0.241	0.106	0.018	0.007	0.009	0.017	0.054	0.057	0.043	0.084	0	0.028	0.034	0.038	0.018	0	0.034	0.006	0	0	0.017	0.011	0.321	0.255	0.129	0.348	0.018
Bootstrap sample_466	0.054	0.035	0.034	0.03	0.107	0.028	0.06	0.03	0.161	0.021	0.017	0.179	0	0	0.026	0.002	0	0	0.017	0.01	0.054	0.035	0.147	0.086	0	0.007	0.026	0.027	0.089	0.035	0.043	0.082	0	0.021	0.078	0.032	0	0	0.009	0.008	0	0	0.052	0.011	0.375	0.213	0.19	0.338	0.018
Bootstrap sample_467	0.054	0.035	0.078	0.03	0.036	0.05	0.043	0.049	0.196	0.064	0.026	0.154	0	0	0.009	0.011	0	0	0.026	0.002	0.232	0.099	0.19	0.11	0.018	0.035	0.017	0.013	0.125	0.05	0.026	0.072	0.036	0	0.052	0.03	0	0	0.017	0.006	0	0	0.017	0.004	0.375	0.177	0.129	0.371	0.018
Bootstrap sample_468	0.036	0.078	0.06	0.034	0.036	0.028	0.043	0.025	0.107	0.057	0.017	0.179	0	0	0.009	0.006	0	0	0.017	0.006	0.089	0.149	0.19	0.072	0.036	0.028	0.026	0.015	0.071	0.078	0.034	0.084	0	0.028	0.069	0.04	0	0	0.026	0.011	0	0	0.017	0	0.321	0.22	0.138	0.344	0.036
Bootstrap sample_469	0	0.05	0.112	0.032	0.071	0	0.034	0.03	0.089	0.035	0.026	0.154	0	0	0.009	0.002	0	0	0.009	0.004	0.179	0.121	0.198	0.12	0	0.021	0.009	0.021	0.054	0.057	0.052	0.065	0	0.014	0.06	0.023	0.018	0	0.017	0.002	0	0	0	0.002	0.446	0.163	0.172	0.325	0.054
Bootstrap sample_470	0.071	0.05	0.052	0.048	0.089	0.028	0.017	0.029	0.107	0.035	0.034	0.139	0	0	0.026	0.002	0	0	0.026	0.006	0.161	0.092	0.172	0.078	0	0.021	0.009	0.029	0.107	0.071	0.043	0.076	0.036	0.007	0.026	0.029	0	0	0.034	0.006	0	0	0.026	0.008	0.25	0.234	0.138	0.335	0.018
Bootstrap sample_471	0.107	0.05	0.034	0.03	0.054	0.035	0.017	0.032	0.161	0.028	0.052	0.167	0	0	0.017	0.008	0	0	0.026	0.004	0.125	0.078	0.216	0.105	0	0.035	0.017	0.015	0.125	0.092	0.052	0.076	0.018	0.035	0.052	0.036	0.054	0	0.017	0.006	0	0	0.009	0.008	0.393	0.156	0.19	0.361	0.018
Bootstrap sample_472	0.054	0.05	0.078	0.027	0.054	0.021	0.06	0.034	0.071	0.043	0.017	0.133	0	0	0.017	0.006	0	0	0.026	0.008	0.196	0.085	0.147	0.101	0.018	0.014	0.034	0.021	0.161	0.035	0.06	0.051	0.054	0.014	0.06	0.008	0.036	0	0.017	0.01	0	0	0.026	0.004	0.339	0.142	0.172	0.35	0.071
Bootstrap sample_473	0.036	0.057	0.043	0.019	0.018	0.043	0.06	0.036	0.143	0.05	0.009	0.16	0	0	0.069	0.006	0	0	0.052	0.01	0.161	0.128	0.259	0.116	0.036	0.035	0.009	0.017	0.036	0.05	0.043	0.063	0.018	0.021	0.043	0.025	0.036	0	0.043	0	0	0	0.034	0.004	0.411	0.191	0.164	0.344	0.036
Bootstrap sample_474	0.054	0.05	0.026	0.015	0.018	0.05	0.043	0.03	0.107	0.035	0.017	0.154	0	0	0.009	0.002	0	0	0.009	0.004	0.214	0.071	0.198	0.093	0	0.014	0.034	0.013	0.143	0.057	0.026	0.068	0.036	0.028	0.017	0.034	0.018	0	0.026	0.008	0	0	0.026	0.008	0.304	0.234	0.155	0.319	0.071
Bootstrap sample_475	0.036	0.007	0.06	0.042	0.071	0.05	0.034	0.03	0.161	0.028	0.017	0.127	0	0	0.017	0	0	0	0.017	0.004	0.161	0.071	0.164	0.125	0.018	0.007	0.034	0.017	0.214	0.028	0.043	0.108	0	0.014	0.078	0.038	0	0	0.017	0.008	0	0	0.017	0.006	0.357	0.163	0.19	0.306	0.036
Bootstrap sample_476	0.018	0.064	0.078	0.021	0.071	0.05	0.043	0.029	0.089	0.05	0	0.179	0	0	0.009	0.008	0	0	0.017	0.004	0.089	0.121	0.172	0.105	0.054	0.043	0.009	0.015	0.089	0.064	0.017	0.078	0	0.021	0.086	0.034	0	0	0.043	0.01	0	0	0.026	0.006	0.393	0.199	0.164	0.409	0.125
Bootstrap sample_477	0.054	0.043	0.06	0.04	0.054	0.057	0.017	0.038	0.125	0.057	0.017	0.148	0	0	0.009	0.002	0	0	0.034	0.006	0.286	0.142	0.224	0.108	0	0.007	0	0.019	0.107	0.05	0.043	0.063	0	0.014	0.043	0.032	0	0	0.034	0.013	0	0	0.034	0.004	0.375	0.163	0.147	0.337	0.071
Bootstrap sample_478	0.018	0.05	0.043	0.034	0.107	0.028	0.06	0.032	0.054	0.035	0.034	0.148	0	0	0.009	0.004	0	0	0.009	0.008	0.125	0.078	0.207	0.108	0	0.007	0.052	0.011	0.125	0.071	0.06	0.072	0	0.028	0.078	0.025	0.018	0	0.026	0.008	0	0	0.026	0.011	0.339	0.191	0.164	0.376	0.071
Bootstrap sample_479	0.107	0.035	0.026	0.019	0.089	0.021	0.103	0.036	0.054	0.035	0	0.156	0	0	0	0.002	0	0	0	0	0.214	0.135	0.224	0.095	0	0.014	0.017	0.019	0.071	0.113	0.034	0.078	0.036	0.021	0.086	0.036	0	0	0.043	0.006	0	0	0.052	0.006	0.393	0.17	0.207	0.333	0.071
Bootstrap sample_480	0	0.071	0.052	0.032	0.054	0.043	0.026	0.04	0.089	0.05	0	0.179	0	0	0.026	0.006	0	0	0.026	0.011	0.125	0.106	0.25	0.068	0.018	0.007	0.009	0.017	0.143	0.057	0.017	0.097	0	0.007	0.043	0.025	0.054	0	0.034	0.006	0	0	0.009	0.006	0.375	0.206	0.164	0.317	0.018
Bootstrap sample_481	0	0.085	0.06	0.03	0.143	0.028	0.034	0.032	0.107	0.064	0	0.179	0	0	0.009	0.008	0	0	0.026	0.006	0.179	0.057	0.224	0.116	0.018	0.028	0.009	0.008	0.071	0.078	0.052	0.068	0	0.014	0.095	0.04	0	0	0.034	0.01	0	0	0.009	0.006	0.321	0.206	0.138	0.376	0.036
Bootstrap sample_482	0.054	0.007	0.034	0.025	0.036	0.057	0.078	0.032	0.036	0.043	0.026	0.169	0	0	0.026	0	0	0	0.026	0.008	0.232	0.149	0.207	0.101	0.054	0.007	0.026	0.023	0.214	0.085	0.069	0.076	0	0.028	0.078	0.032	0	0	0.017	0.004	0	0	0.017	0.006	0.518	0.163	0.129	0.373	0
Bootstrap sample_483	0.036	0.035	0.086	0.032	0.107	0.021	0.043	0.048	0.089	0.035	0.052	0.141	0	0	0.017	0.006	0	0	0.043	0.002	0.196	0.113	0.155	0.089	0.018	0.021	0.009	0.019	0.089	0.043	0.026	0.063	0.018	0.021	0.052	0.027	0	0	0.017	0.008	0	0	0.009	0.002	0.268	0.17	0.207	0.359	0.054
Bootstrap sample_484	0.036	0.064	0.052	0.036	0.071	0.021	0.026	0.038	0.143	0.028	0.017	0.158	0	0	0.026	0	0	0	0.043	0.008	0.107	0.099	0.19	0.108	0	0.035	0.026	0.011	0.179	0.064	0.043	0.076	0.018	0.021	0.034	0.036	0	0	0.017	0.01	0	0	0.017	0.006	0.429	0.163	0.164	0.344	0.071
Bootstrap sample_485	0.018	0.071	0.06	0.025	0.107	0.043	0.026	0.032	0.071	0.035	0	0.15	0	0	0	0.008	0	0	0.026	0	0.179	0.128	0.147	0.086	0.054	0.014	0.009	0.011	0.089	0.071	0.026	0.074	0.054	0.028	0.078	0.036	0.018	0	0.017	0.011	0	0	0.026	0.006	0.357	0.199	0.112	0.342	0
Bootstrap sample_486	0	0.071	0.078	0.034	0.071	0.057	0.086	0.023	0.071	0.021	0.009	0.143	0	0	0.009	0.008	0	0	0.017	0.004	0.232	0.135	0.129	0.099	0	0.028	0.009	0.013	0.071	0.057	0.043	0.072	0.018	0.007	0.034	0.044	0.018	0	0.034	0.004	0	0	0.034	0.008	0.411	0.213	0.147	0.312	0.089
Bootstrap sample_487	0.054	0.043	0.06	0.021	0.125	0.057	0.052	0.04	0.125	0.043	0	0.165	0	0	0.009	0.002	0	0	0.017	0.01	0.232	0.106	0.216	0.093	0.018	0.014	0.026	0.021	0.125	0.071	0.086	0.095	0.036	0.021	0.052	0.03	0.036	0	0.009	0.008	0	0	0.078	0.006	0.232	0.156	0.121	0.342	0.071
Bootstrap sample_488	0	0.028	0.06	0.025	0.036	0.021	0.043	0.023	0.107	0.043	0.017	0.125	0	0	0.017	0	0	0	0.026	0	0.179	0.099	0.155	0.101	0.036	0.028	0.009	0.015	0.089	0.092	0.034	0.068	0	0.021	0.043	0.015	0	0	0	0.015	0	0	0.052	0.004	0.429	0.177	0.121	0.344	0.054
Bootstrap sample_489	0	0.028	0.06	0.029	0.089	0.05	0.034	0.032	0.161	0.028	0.009	0.173	0	0	0.009	0.002	0	0	0.026	0.006	0.179	0.128	0.19	0.097	0.018	0.021	0.009	0.015	0.125	0.085	0.069	0.072	0	0.035	0.034	0.046	0	0	0.034	0.013	0	0	0	0	0.464	0.149	0.129	0.3	0.089
Bootstrap sample_490	0.054	0.05	0.078	0.032	0.089	0.035	0.06	0.03	0.143	0.064	0	0.135	0	0	0.017	0.002	0	0	0.034	0.004	0.214	0.135	0.164	0.101	0.018	0.014	0.017	0.017	0.232	0.057	0.078	0.067	0.018	0.028	0.043	0.032	0.018	0	0	0.01	0	0	0.009	0.008	0.339	0.156	0.19	0.376	0.089
Bootstrap sample_491	0.036	0.035	0.052	0.025	0.107	0.043	0.009	0.027	0.089	0.078	0.017	0.144	0	0	0.017	0.004	0	0	0.052	0.008	0.214	0.121	0.233	0.097	0	0.021	0	0.015	0.089	0.113	0.043	0.091	0.018	0.028	0.103	0.032	0	0	0.026	0.01	0	0	0.017	0.008	0.429	0.199	0.069	0.35	0.054
Bootstrap sample_492	0.036	0.064	0.103	0.032	0.125	0.057	0.069	0.034	0.125	0.071	0.009	0.177	0	0	0.017	0.004	0	0	0.009	0	0.125	0.064	0.19	0.11	0.036	0.007	0.017	0.023	0.143	0.071	0.009	0.091	0.036	0.014	0.06	0.038	0	0	0.034	0.008	0	0	0	0.002	0.321	0.199	0.103	0.386	0.071
Bootstrap sample_493	0.054	0.043	0.121	0.042	0.089	0.05	0.034	0.03	0.125	0.028	0.017	0.167	0	0	0.052	0	0	0	0.034	0.01	0.179	0.092	0.207	0.087	0.054	0.035	0.017	0.008	0.107	0.035	0.034	0.078	0.036	0.028	0.069	0.036	0	0	0.017	0.01	0	0	0.034	0.006	0.339	0.213	0.138	0.363	0.107
Bootstrap sample_494	0.018	0.05	0.103	0.03	0.107	0.043	0.043	0.036	0.089	0.035	0.009	0.16	0	0	0.009	0.006	0	0	0.078	0.004	0.143	0.106	0.138	0.095	0.036	0.028	0.026	0.004	0.089	0.043	0.043	0.067	0.018	0.007	0.043	0.032	0.018	0	0.043	0.008	0	0	0.017	0.006	0.321	0.291	0.147	0.331	0.054
Bootstrap sample_495	0.036	0.064	0.052	0.042	0.071	0.064	0.026	0.03	0.125	0.071	0.009	0.143	0	0	0.026	0	0	0	0.034	0.008	0.125	0.099	0.181	0.105	0	0.035	0.009	0.015	0.054	0.085	0.026	0.08	0.018	0.028	0.052	0.023	0.036	0	0.017	0.008	0	0	0.017	0.01	0.339	0.234	0.172	0.359	0.054
Bootstrap sample_496	0.018	0.071	0.052	0.03	0.071	0	0.017	0.044	0.089	0.043	0	0.148	0	0	0.009	0.002	0	0	0.052	0.01	0.161	0.135	0.147	0.095	0.071	0.035	0.017	0.006	0.089	0.043	0.017	0.065	0.018	0.014	0.06	0.036	0	0	0.026	0.004	0	0	0.009	0.01	0.339	0.121	0.112	0.367	0.071
Bootstrap sample_497	0	0.021	0.103	0.029	0.054	0.043	0.052	0.038	0.161	0.057	0.026	0.165	0	0	0.017	0.006	0	0	0.009	0.006	0.286	0.106	0.19	0.124	0.018	0.028	0.034	0.025	0.107	0.071	0.043	0.07	0.036	0.028	0.086	0.029	0.036	0	0.034	0.01	0	0	0.052	0	0.393	0.22	0.155	0.357	0.054
Bootstrap sample_498	0.089	0.028	0.043	0.032	0.036	0.028	0.078	0.038	0.071	0.078	0	0.158	0	0	0.034	0.002	0	0	0.017	0.004	0.179	0.078	0.19	0.087	0.036	0.021	0.034	0.015	0.179	0.05	0.06	0.067	0.018	0.028	0.052	0.027	0.018	0	0.052	0.004	0	0	0.034	0.002	0.393	0.213	0.233	0.329	0.018
Bootstrap sample_499	0.018	0.021	0.06	0.036	0.018	0.028	0.034	0.015	0.125	0.028	0.026	0.148	0	0	0.017	0.002	0	0	0.034	0.01	0.196	0.085	0.172	0.089	0.036	0.014	0.009	0.021	0.089	0.05	0.034	0.076	0	0.021	0.043	0.053	0.054	0	0.06	0.006	0	0	0.026	0.006	0.339	0.27	0.155	0.352	0.018
Bootstrap sample_500	0	0.043	0.052	0.013	0.143	0.035	0.043	0.027	0.143	0.078	0.009	0.198	0	0	0.009	0.008	0	0	0.034	0.004	0.214	0.142	0.121	0.082	0	0.035	0.026	0.013	0.125	0.064	0.043	0.086	0	0.007	0.078	0.034	0	0	0.009	0.017	0	0	0.043	0.013	0.304	0.156	0.147	0.356	0.071
Bootstrap sample_501	0.018	0.071	0.121	0.038	0.089	0.043	0.034	0.042	0.143	0.035	0	0.144	0	0	0.017	0.002	0	0	0.034	0.01	0.232	0.078	0.19	0.097	0	0.014	0.017	0.025	0.125	0.064	0.026	0.086	0	0.014	0.112	0.032	0.018	0	0.017	0.006	0	0	0.026	0.004	0.357	0.199	0.198	0.371	0
Bootstrap sample_502	0.054	0.028	0.095	0.042	0.054	0.035	0.034	0.036	0.054	0.085	0	0.124	0	0	0.017	0.004	0	0	0.009	0.004	0.161	0.078	0.147	0.089	0.018	0.014	0.026	0.017	0.089	0.085	0.034	0.061	0	0.007	0.043	0.019	0	0	0.026	0.008	0	0	0.017	0.01	0.375	0.184	0.181	0.338	0.071
Bootstrap sample_503	0.036	0.078	0.052	0.038	0.071	0.028	0.069	0.042	0.036	0.085	0.017	0.202	0	0	0.009	0	0	0	0.026	0.004	0.179	0.092	0.129	0.093	0.036	0.014	0.026	0.023	0.089	0.05	0.043	0.089	0	0.007	0.052	0.023	0.036	0	0.034	0.006	0	0	0.043	0.004	0.339	0.17	0.138	0.363	0.089
Bootstrap sample_504	0.071	0.043	0.086	0.019	0.089	0.057	0.026	0.044	0.089	0.021	0.026	0.15	0	0	0.06	0.006	0	0	0.026	0.01	0.125	0.184	0.121	0.112	0.018	0.007	0.017	0.011	0.071	0.071	0.026	0.087	0	0.043	0.06	0.038	0.018	0	0.009	0.015	0	0	0.017	0.006	0.393	0.199	0.138	0.411	0.054
Bootstrap sample_505	0.018	0.021	0.103	0.029	0.071	0.028	0.078	0.027	0.143	0.071	0.017	0.162	0	0	0.009	0.002	0	0	0.026	0.01	0.196	0.085	0.164	0.105	0.054	0.014	0.026	0.023	0.054	0.057	0.052	0.082	0.036	0.043	0.06	0.044	0	0	0	0.004	0	0	0.026	0.011	0.446	0.234	0.198	0.346	0.018
Bootstrap sample_506	0.107	0.057	0.052	0.023	0.125	0.028	0.069	0.042	0.089	0.071	0.052	0.158	0	0	0.034	0.01	0	0	0.034	0.013	0.107	0.071	0.25	0.114	0.018	0.021	0.009	0.029	0.089	0.043	0.069	0.074	0.018	0.021	0.069	0.036	0.018	0	0.017	0.006	0	0	0.034	0.006	0.357	0.191	0.138	0.354	0.054
Bootstrap sample_507	0.018	0.028	0.043	0.027	0.071	0.014	0.017	0.046	0.125	0.035	0.026	0.156	0	0	0.026	0.004	0	0	0.034	0.008	0.125	0.092	0.138	0.116	0	0.021	0.009	0.017	0.125	0.043	0.026	0.076	0.036	0.035	0.069	0.029	0.018	0	0.026	0.01	0	0	0	0.006	0.393	0.262	0.121	0.373	0.089
Bootstrap sample_508	0	0.014	0.026	0.034	0.071	0.021	0.026	0.04	0.143	0.028	0.009	0.15	0	0	0.017	0.004	0	0	0.026	0.006	0.143	0.099	0.155	0.103	0	0.014	0.043	0.011	0.089	0.043	0.017	0.082	0	0.021	0.052	0.029	0.018	0	0.043	0.01	0	0	0.009	0.008	0.411	0.199	0.164	0.357	0.054
Bootstrap sample_509	0.036	0.05	0.052	0.027	0.071	0.071	0.078	0.042	0.143	0.035	0.017	0.198	0	0	0.009	0.002	0	0	0.026	0.006	0.161	0.113	0.172	0.106	0.036	0.021	0.017	0.029	0.054	0.057	0.034	0.072	0.018	0.021	0.06	0.029	0.071	0	0.06	0.006	0	0	0.026	0.006	0.518	0.149	0.147	0.344	0.054
Bootstrap sample_510	0.071	0.064	0.112	0.032	0.071	0.028	0.069	0.038	0.161	0.014	0.034	0.152	0	0	0.009	0.002	0	0	0.034	0.008	0.179	0.099	0.129	0.099	0.054	0.014	0.009	0.021	0.089	0.085	0.026	0.065	0.018	0.007	0.112	0.032	0.018	0	0.026	0.008	0	0	0.043	0.01	0.357	0.163	0.155	0.361	0.071
Bootstrap sample_511	0.036	0.035	0.095	0.03	0.054	0.05	0.034	0.029	0.107	0.071	0	0.171	0	0	0.009	0.004	0	0	0.017	0.002	0.089	0.099	0.181	0.097	0	0.028	0.009	0.019	0.089	0.085	0.034	0.063	0.036	0.014	0.086	0.036	0.018	0	0.034	0.01	0	0	0.043	0.002	0.357	0.177	0.19	0.352	0.036
Bootstrap sample_512	0.054	0.043	0.069	0.034	0.071	0.028	0.043	0.029	0.143	0.035	0.017	0.141	0	0	0.017	0.004	0	0	0.034	0.006	0.196	0.092	0.207	0.108	0.018	0.028	0.009	0.017	0.179	0.057	0.06	0.072	0.036	0.021	0.034	0.042	0	0	0.034	0.008	0	0	0.026	0.01	0.446	0.191	0.112	0.344	0.054
Bootstrap sample_513	0.071	0.043	0.026	0.017	0.054	0.021	0.026	0.032	0.107	0.078	0.026	0.148	0	0	0.009	0.004	0	0	0.069	0.004	0.25	0.135	0.19	0.099	0.018	0.035	0.026	0.023	0.232	0.057	0.017	0.053	0.018	0.021	0.034	0.03	0	0	0.017	0.006	0	0	0.043	0	0.357	0.17	0.155	0.329	0.071
Bootstrap sample_514	0.036	0.057	0.078	0.029	0.036	0.057	0.078	0.021	0.071	0.028	0.009	0.148	0	0	0.017	0.006	0	0	0.043	0.01	0.179	0.085	0.172	0.101	0	0.007	0.009	0.011	0.071	0.064	0.017	0.087	0.018	0.035	0.069	0.025	0.018	0	0.026	0.008	0	0	0.009	0.008	0.393	0.163	0.121	0.346	0.054
Bootstrap sample_515	0.018	0.057	0.06	0.03	0.125	0.028	0.06	0.025	0.161	0.05	0.017	0.141	0	0	0.017	0.004	0	0	0.026	0.004	0.089	0.113	0.181	0.114	0	0.007	0.009	0.017	0.107	0.071	0.043	0.061	0.018	0.035	0.043	0.029	0	0	0.034	0.011	0	0	0.043	0.011	0.411	0.227	0.224	0.367	0.071
Bootstrap sample_516	0.054	0.028	0.06	0.021	0.054	0.035	0.034	0.042	0.196	0.05	0.009	0.175	0	0	0.026	0.002	0	0	0.017	0.002	0.214	0.099	0.216	0.067	0	0.043	0.009	0.008	0.179	0.043	0.034	0.084	0.018	0.007	0.052	0.029	0	0	0.017	0.006	0	0	0.043	0.01	0.304	0.17	0.198	0.367	0.071
Bootstrap sample_517	0.018	0.043	0.06	0.034	0.071	0.05	0.034	0.027	0.107	0.064	0.017	0.154	0	0	0.009	0.004	0	0	0.017	0.004	0.196	0.064	0.224	0.099	0.018	0.035	0.017	0.008	0.125	0.057	0.009	0.051	0.036	0.014	0.052	0.036	0.036	0	0	0.01	0	0	0.034	0.006	0.304	0.113	0.181	0.338	0.054
Bootstrap sample_518	0.054	0.035	0.06	0.04	0.054	0.028	0.017	0.015	0.125	0.064	0.009	0.173	0	0	0.026	0.006	0	0	0.034	0.004	0.196	0.092	0.112	0.087	0.036	0	0.034	0.019	0.071	0.064	0.069	0.063	0	0.014	0.052	0.036	0	0	0.043	0.004	0	0	0	0.011	0.375	0.17	0.155	0.356	0
Bootstrap sample_519	0.054	0.028	0.06	0.01	0.089	0.028	0.052	0.027	0.071	0.035	0.017	0.167	0	0	0.009	0.004	0	0	0.034	0.01	0.179	0.099	0.138	0.122	0	0.021	0.026	0.023	0.214	0.028	0.034	0.076	0.036	0.021	0.078	0.029	0.018	0	0.034	0.008	0	0	0.017	0.002	0.375	0.213	0.198	0.35	0.036
Bootstrap sample_520	0.054	0.035	0.078	0.017	0	0.043	0.009	0.021	0.107	0.043	0	0.16	0	0	0.017	0.004	0	0	0.017	0.002	0.25	0.085	0.233	0.114	0.018	0.035	0.034	0.019	0.143	0.092	0.052	0.091	0.018	0.021	0.078	0.034	0	0	0.017	0.002	0	0	0.026	0.008	0.411	0.149	0.164	0.331	0.071
Bootstrap sample_521	0.054	0.035	0.06	0.029	0.054	0.035	0.043	0.04	0.036	0.014	0.017	0.148	0	0	0.009	0	0	0	0.034	0.002	0.286	0.092	0.25	0.099	0	0.014	0.034	0.017	0.036	0.043	0.06	0.084	0.036	0.007	0.078	0.019	0	0	0.026	0.01	0	0	0.026	0.008	0.286	0.149	0.147	0.344	0.089
Bootstrap sample_522	0	0.021	0.069	0.046	0.071	0.028	0.026	0.061	0.161	0.035	0.009	0.183	0	0	0	0.004	0	0	0.034	0.002	0.304	0.121	0.172	0.097	0	0	0.009	0.011	0.071	0.078	0.017	0.072	0.036	0.021	0.095	0.03	0.018	0	0.009	0.004	0	0	0.026	0.006	0.375	0.121	0.147	0.338	0.089
Bootstrap sample_523	0.036	0.014	0.078	0.042	0.089	0.035	0.052	0.038	0.036	0.078	0.017	0.148	0	0	0.017	0.006	0	0	0	0.006	0.196	0.085	0.224	0.105	0	0.021	0.009	0.011	0.125	0.057	0.043	0.086	0.018	0.021	0.06	0.051	0	0	0.043	0.004	0	0	0.009	0.015	0.375	0.22	0.181	0.386	0.089
Bootstrap sample_524	0.018	0.043	0.086	0.029	0.071	0.028	0.026	0.021	0.071	0.057	0.017	0.135	0	0	0.009	0.008	0	0	0.017	0.004	0.161	0.113	0.216	0.082	0.018	0.014	0.009	0.021	0.107	0.085	0.026	0.078	0.018	0.007	0.034	0.027	0.018	0	0.026	0.006	0	0	0.026	0.011	0.304	0.163	0.078	0.401	0.089
Bootstrap sample_525	0.018	0.043	0.026	0.023	0.054	0.043	0.043	0.03	0.125	0.05	0.026	0.141	0	0	0.009	0.004	0	0	0.052	0.008	0.214	0.085	0.181	0.082	0	0.021	0.017	0.01	0.089	0.064	0.043	0.095	0	0.043	0.06	0.017	0	0	0.009	0.01	0	0	0.034	0.01	0.411	0.177	0.103	0.323	0.036
Bootstrap sample_526	0.054	0.05	0.052	0.025	0.054	0.057	0.009	0.042	0.054	0.043	0.052	0.169	0	0	0.009	0	0	0	0.009	0.004	0.125	0.106	0.155	0.12	0.018	0	0.026	0.011	0.054	0.113	0.026	0.07	0	0.021	0.095	0.029	0.018	0	0.034	0.008	0	0	0.009	0.006	0.375	0.191	0.207	0.348	0.036
Bootstrap sample_527	0.089	0.028	0.069	0.027	0.089	0.021	0.034	0.042	0.143	0.028	0.017	0.154	0	0	0.009	0	0	0	0.017	0.002	0.125	0.106	0.138	0.118	0	0.014	0.017	0.015	0.107	0.092	0.043	0.07	0.018	0.014	0.026	0.029	0.054	0	0.009	0.004	0	0	0.017	0.006	0.321	0.191	0.112	0.329	0.036
Bootstrap sample_528	0.036	0.057	0.06	0.049	0.089	0.028	0.052	0.021	0.107	0.071	0.017	0.179	0	0	0.009	0.006	0	0	0.017	0.006	0.089	0.135	0.224	0.12	0.018	0.021	0.026	0.015	0.071	0.028	0.052	0.061	0.036	0.007	0.06	0.025	0.036	0	0.043	0.008	0	0	0.017	0.006	0.411	0.177	0.095	0.39	0.018
Bootstrap sample_529	0.018	0.035	0.043	0.03	0.089	0.043	0.034	0.023	0.089	0.064	0	0.146	0	0	0.017	0.008	0	0	0.034	0.004	0.161	0.085	0.233	0.091	0.018	0.028	0.017	0.013	0.179	0.078	0.052	0.051	0	0.014	0.095	0.03	0.018	0	0.034	0	0	0	0.017	0.01	0.429	0.227	0.086	0.376	0.018
Bootstrap sample_530	0	0.05	0.052	0.03	0.054	0.028	0.034	0.048	0.107	0.071	0.043	0.16	0	0	0.017	0.006	0	0	0.026	0	0.268	0.099	0.147	0.099	0.018	0.021	0.017	0.013	0.179	0.078	0.052	0.072	0	0.007	0.06	0.032	0.018	0	0.026	0.004	0	0	0.034	0.01	0.446	0.163	0.138	0.357	0.054
Bootstrap sample_531	0.018	0.035	0.052	0.032	0.071	0.035	0.06	0.051	0.089	0.057	0	0.148	0	0	0.026	0.006	0	0	0.017	0.006	0.089	0.135	0.181	0.091	0.018	0.021	0.017	0.017	0.089	0.057	0.043	0.074	0.018	0.028	0.06	0.029	0.036	0	0.043	0.013	0	0	0.069	0.006	0.357	0.142	0.164	0.323	0.089
Bootstrap sample_532	0.018	0.057	0.043	0.04	0.143	0.035	0.052	0.017	0.143	0.078	0.009	0.16	0	0	0.017	0.002	0	0	0.009	0.008	0.304	0.099	0.147	0.082	0.054	0.007	0.026	0.011	0.125	0.057	0.043	0.072	0.036	0.007	0.06	0.029	0.018	0	0.017	0.006	0	0	0.017	0.004	0.393	0.199	0.155	0.388	0.071
Bootstrap sample_533	0.071	0.05	0.086	0.03	0.036	0.021	0.043	0.034	0.089	0.021	0	0.16	0	0	0	0.002	0	0	0.017	0.004	0.196	0.092	0.198	0.099	0.036	0.014	0	0.015	0.107	0.057	0.017	0.061	0.018	0.028	0.06	0.032	0.018	0	0.017	0.008	0	0	0.017	0.011	0.393	0.206	0.103	0.399	0.071
Bootstrap sample_534	0.018	0.057	0.052	0.027	0.071	0.035	0.078	0.034	0.054	0.043	0.017	0.143	0	0	0.052	0.008	0	0	0.026	0.008	0.143	0.128	0.181	0.105	0	0.021	0.026	0.013	0.071	0.043	0.052	0.076	0.018	0.021	0.06	0.032	0	0	0.034	0.01	0	0	0.017	0.008	0.393	0.255	0.164	0.35	0.036
Bootstrap sample_535	0.018	0.021	0.078	0.038	0.071	0.021	0.052	0.023	0.107	0.043	0.034	0.183	0	0	0.009	0.01	0	0	0.034	0.011	0.232	0.092	0.155	0.091	0.036	0.035	0.017	0.015	0.107	0.078	0.069	0.059	0	0.028	0.052	0.03	0.018	0	0.034	0.006	0	0	0.017	0	0.393	0.22	0.155	0.354	0.089
Bootstrap sample_536	0.036	0.035	0.043	0.023	0.143	0.057	0.103	0.051	0.071	0.071	0.026	0.194	0	0	0.009	0	0	0	0.017	0.002	0.089	0.121	0.224	0.097	0.054	0.014	0.026	0.023	0.107	0.014	0.034	0.087	0.018	0.021	0.069	0.03	0.018	0	0.017	0.01	0	0	0.034	0.004	0.375	0.191	0.19	0.363	0.036
Bootstrap sample_537	0	0.043	0.043	0.021	0.089	0.035	0.052	0.049	0.161	0.028	0.026	0.173	0	0	0.009	0.002	0	0	0.017	0.004	0.196	0.135	0.224	0.099	0.018	0.05	0.034	0.023	0.054	0.064	0.034	0.067	0	0.014	0.026	0.03	0	0	0.017	0.008	0	0	0.009	0.006	0.464	0.206	0.112	0.378	0.036
Bootstrap sample_538	0.036	0.043	0.06	0.032	0.143	0.028	0.06	0.023	0.107	0.043	0.026	0.167	0	0	0.026	0.006	0	0	0.052	0	0.161	0.071	0.155	0.097	0	0	0.009	0.01	0.107	0.071	0.043	0.103	0.018	0.007	0.086	0.046	0	0	0.009	0.011	0	0	0.026	0.006	0.304	0.206	0.216	0.35	0.036
Bootstrap sample_539	0.036	0.021	0.034	0.03	0.054	0.035	0.052	0.046	0.089	0.064	0.026	0.156	0	0	0.009	0.004	0	0	0.009	0.004	0.214	0.121	0.181	0.076	0	0.014	0	0.017	0.161	0.078	0.034	0.055	0.018	0.014	0.043	0.032	0.036	0	0.009	0.006	0	0	0.043	0.008	0.411	0.191	0.138	0.348	0.089
Bootstrap sample_540	0.036	0.064	0.078	0.04	0.071	0.014	0.026	0.036	0.071	0.035	0.06	0.135	0	0	0.026	0	0	0	0.052	0.008	0.321	0.078	0.198	0.091	0	0.014	0.017	0.008	0.107	0.035	0.052	0.053	0	0.014	0.052	0.029	0.018	0	0.009	0.004	0	0	0.034	0.002	0.339	0.121	0.164	0.361	0.054
Bootstrap sample_541	0.036	0.035	0.086	0.023	0.071	0.057	0.06	0.034	0.268	0.05	0.026	0.163	0	0	0.017	0.004	0	0	0.026	0.011	0.161	0.092	0.19	0.106	0.018	0.007	0.017	0.006	0.071	0.071	0.026	0.086	0	0.021	0.052	0.027	0.036	0	0.034	0.002	0	0	0.026	0.004	0.375	0.17	0.095	0.386	0.071
Bootstrap sample_542	0.071	0.021	0.078	0.03	0.161	0.028	0.052	0.042	0.054	0.021	0.009	0.158	0	0	0.034	0.01	0	0	0.034	0.002	0.214	0.092	0.164	0.089	0.018	0.014	0.017	0.023	0.125	0.064	0.052	0.065	0	0.007	0.078	0.023	0.018	0	0.043	0.004	0	0	0.069	0.004	0.286	0.191	0.155	0.352	0.054
Bootstrap sample_543	0.054	0.028	0.06	0.036	0.089	0.05	0.034	0.03	0.089	0.106	0.009	0.133	0	0	0.017	0.006	0	0	0.043	0.004	0.214	0.106	0.172	0.093	0.036	0.035	0.009	0.01	0.054	0.05	0.034	0.059	0	0.014	0.086	0.015	0.018	0	0.009	0.017	0	0	0.043	0.006	0.375	0.17	0.121	0.376	0.054
Bootstrap sample_544	0.018	0.035	0.069	0.027	0.089	0.035	0.052	0.029	0.107	0.035	0	0.158	0	0	0.009	0.004	0	0	0.034	0.004	0.143	0.177	0.164	0.106	0.036	0.021	0.026	0.017	0.089	0.05	0.026	0.082	0	0.028	0.069	0.032	0	0	0.026	0.006	0	0	0.043	0.008	0.286	0.234	0.19	0.361	0.036
Bootstrap sample_545	0.018	0.05	0.112	0.048	0.018	0.057	0.078	0.03	0.107	0.057	0.017	0.156	0	0	0.017	0.004	0	0	0.043	0.01	0.125	0.142	0.198	0.133	0.018	0.007	0.026	0.025	0.071	0.064	0.034	0.097	0.018	0.021	0.017	0.023	0.036	0	0.043	0.004	0	0	0.034	0.006	0.339	0.135	0.181	0.352	0.036
Bootstrap sample_546	0	0.064	0.034	0.032	0.054	0.057	0.052	0.046	0.054	0.05	0	0.207	0	0	0.017	0.002	0	0	0.043	0.004	0.196	0.078	0.147	0.125	0.054	0	0.026	0.01	0.089	0.085	0.026	0.07	0.018	0.007	0.112	0.038	0.018	0	0.034	0.008	0	0	0.06	0.01	0.196	0.156	0.129	0.375	0.036
Bootstrap sample_547	0.107	0.099	0.06	0.038	0.054	0.043	0.052	0.044	0.054	0.071	0.017	0.184	0	0	0.017	0.004	0	0	0.043	0	0.161	0.113	0.181	0.105	0.036	0.028	0.017	0.01	0.071	0.043	0.043	0.072	0.018	0.007	0.06	0.015	0	0	0.026	0.01	0	0	0.017	0.008	0.339	0.206	0.138	0.346	0.054
Bootstrap sample_548	0.071	0.064	0.086	0.021	0.089	0.035	0.052	0.034	0.107	0.05	0.026	0.156	0	0	0.017	0.002	0	0	0.009	0.004	0.214	0.064	0.181	0.103	0	0.021	0.017	0.017	0.089	0.043	0.034	0.084	0	0.014	0.052	0.01	0.018	0	0.009	0.004	0	0	0.017	0.008	0.339	0.184	0.241	0.39	0.071
Bootstrap sample_549	0.036	0.028	0.052	0.027	0.071	0.043	0.043	0.029	0.089	0.064	0.017	0.143	0	0	0	0.002	0	0	0.034	0.015	0.268	0.142	0.19	0.105	0	0.014	0.017	0.017	0.107	0.05	0.034	0.063	0.018	0.021	0.086	0.03	0	0	0.034	0.008	0	0	0.026	0.006	0.321	0.149	0.164	0.342	0.054
Bootstrap sample_550	0.018	0.057	0.052	0.04	0.107	0.035	0.052	0.03	0.107	0.021	0.017	0.143	0	0	0.034	0	0	0	0.009	0.008	0.196	0.071	0.198	0.135	0	0.043	0	0.027	0.089	0.057	0.034	0.086	0.036	0.007	0.06	0.044	0	0	0.034	0.008	0	0	0.009	0.006	0.357	0.199	0.181	0.342	0.054
Bootstrap sample_551	0.071	0.043	0.069	0.021	0.036	0.035	0.052	0.034	0.214	0.014	0.009	0.15	0	0	0	0.006	0	0	0.017	0.006	0.179	0.085	0.164	0.101	0.036	0.035	0.017	0.008	0.125	0.05	0.034	0.07	0	0.007	0.078	0.025	0	0	0.034	0.002	0	0	0.06	0.004	0.321	0.184	0.121	0.363	0.089
Bootstrap sample_552	0.036	0.05	0.052	0.027	0.071	0.064	0.017	0.029	0.125	0.071	0.009	0.165	0	0	0.026	0.002	0	0	0.009	0.004	0.179	0.092	0.19	0.089	0	0.028	0.052	0.029	0.143	0.092	0.052	0.067	0.018	0.035	0.034	0.042	0.018	0	0.009	0.006	0	0	0.017	0	0.411	0.213	0.112	0.34	0.125
Bootstrap sample_553	0.036	0.05	0.06	0.029	0.161	0.007	0.043	0.03	0.143	0.057	0.034	0.175	0	0	0.026	0.006	0	0	0.017	0.004	0.179	0.085	0.25	0.097	0	0.014	0.026	0.017	0.143	0.035	0.034	0.095	0	0.021	0.078	0.03	0	0	0.043	0.013	0	0	0.017	0.006	0.446	0.177	0.121	0.363	0.054
Bootstrap sample_554	0.089	0.028	0.052	0.03	0.018	0.05	0.026	0.029	0.071	0.035	0.009	0.163	0	0	0	0.004	0	0	0.009	0.01	0.143	0.092	0.138	0.116	0	0.007	0	0.015	0.089	0.078	0.06	0.076	0	0.014	0.034	0.029	0	0	0.034	0.004	0	0	0.009	0	0.286	0.206	0.207	0.34	0.071
Bootstrap sample_555	0.036	0.035	0.095	0.034	0.125	0.035	0.026	0.03	0.161	0.057	0.017	0.141	0	0	0.017	0.004	0	0	0.009	0.008	0.125	0.121	0.198	0.112	0	0.021	0.043	0.013	0.107	0.057	0.052	0.07	0.054	0.014	0.069	0.017	0.018	0	0.009	0.01	0	0	0.017	0.004	0.393	0.213	0.086	0.352	0.054
Bootstrap sample_556	0.054	0.05	0.026	0.027	0.089	0.007	0.069	0.049	0.071	0.05	0	0.148	0	0	0.026	0.006	0	0	0.043	0.004	0.196	0.071	0.147	0.097	0.054	0.043	0	0.013	0.125	0.043	0.034	0.074	0	0.028	0.043	0.042	0	0	0.017	0.008	0	0	0	0.011	0.339	0.184	0.19	0.365	0.036
Bootstrap sample_557	0.036	0.05	0.009	0.036	0.071	0.071	0.069	0.036	0.143	0.057	0.017	0.154	0	0	0.017	0.004	0	0	0.009	0.006	0.071	0.092	0.138	0.105	0	0.043	0.034	0.025	0.107	0.057	0.043	0.078	0.036	0.007	0.078	0.032	0.036	0	0.009	0.004	0	0	0.034	0.002	0.268	0.163	0.164	0.352	0.036
Bootstrap sample_558	0.018	0.043	0.086	0.025	0.107	0.035	0.052	0.046	0.036	0.035	0.017	0.144	0	0	0.017	0.004	0	0	0.017	0.006	0.161	0.128	0.224	0.11	0.018	0.014	0.009	0.021	0.143	0.071	0.034	0.086	0	0.021	0.112	0.038	0.018	0	0.009	0.004	0	0	0.034	0.008	0.357	0.184	0.155	0.367	0.054
Bootstrap sample_559	0	0.028	0.034	0.034	0.125	0.043	0.034	0.044	0.125	0.043	0	0.169	0	0	0.026	0.004	0	0	0.017	0.006	0.161	0.071	0.181	0.12	0.054	0.057	0.017	0.019	0.107	0.043	0.06	0.076	0.036	0.05	0.078	0.029	0.036	0	0.034	0.01	0	0	0.009	0.006	0.393	0.128	0.207	0.308	0.054
Bootstrap sample_560	0.054	0.05	0.086	0.04	0.107	0.057	0.112	0.025	0.071	0.014	0.009	0.175	0	0	0.026	0.004	0	0	0.043	0.008	0.161	0.043	0.207	0.108	0.054	0.021	0.017	0.013	0.107	0.106	0.017	0.076	0	0.021	0.086	0.023	0	0	0.009	0.011	0	0	0.026	0.008	0.464	0.17	0.129	0.354	0.071
Bootstrap sample_561	0.036	0.057	0.052	0.03	0.125	0.043	0.017	0.032	0.089	0.064	0.017	0.152	0	0	0.009	0.002	0	0	0.026	0.008	0.125	0.099	0.224	0.082	0.018	0.014	0.009	0.013	0.054	0.035	0.034	0.078	0.018	0.043	0.052	0.044	0.018	0	0.043	0.004	0	0	0.034	0.002	0.375	0.149	0.19	0.359	0.089
Bootstrap sample_562	0.018	0.05	0.086	0.036	0.107	0.021	0.026	0.021	0.179	0.071	0	0.162	0	0	0.009	0.002	0	0	0.026	0.006	0.179	0.113	0.216	0.108	0.054	0.007	0.009	0.011	0.107	0.064	0.069	0.08	0.018	0.028	0.026	0.042	0.018	0	0.009	0.01	0	0	0.043	0.008	0.482	0.142	0.155	0.323	0.054
Bootstrap sample_563	0.018	0.007	0.069	0.038	0.089	0.021	0.06	0.034	0.161	0.064	0.026	0.192	0	0	0.009	0.004	0	0	0.043	0.004	0.286	0.085	0.155	0.076	0.018	0.028	0.009	0.017	0.161	0.064	0.034	0.061	0.018	0.021	0.034	0.036	0.018	0	0.026	0.008	0	0	0.043	0.004	0.429	0.17	0.103	0.342	0
Bootstrap sample_564	0.054	0.021	0.026	0.023	0.089	0.021	0.06	0.038	0.071	0.071	0.026	0.152	0	0	0.034	0	0	0	0.06	0.008	0.161	0.106	0.198	0.087	0.054	0.021	0.026	0.027	0.125	0.085	0.069	0.08	0	0.007	0.052	0.03	0.036	0	0.043	0.006	0	0	0.009	0.004	0.339	0.177	0.069	0.354	0.071
Bootstrap sample_565	0.054	0.043	0.06	0.038	0.054	0.043	0.043	0.038	0.107	0.05	0.017	0.179	0	0	0.017	0.011	0	0	0.009	0.01	0.161	0.099	0.224	0.091	0.018	0.021	0.009	0.017	0.089	0.057	0.052	0.074	0.018	0.014	0.034	0.046	0.036	0	0.034	0.01	0	0	0.052	0.006	0.339	0.17	0.147	0.352	0.071
Bootstrap sample_566	0.036	0.071	0.043	0.025	0.054	0.035	0.043	0.029	0.089	0.057	0.017	0.158	0	0	0.017	0.008	0	0	0.043	0.004	0.143	0.113	0.164	0.093	0.036	0.014	0.009	0.017	0.054	0.099	0.017	0.059	0	0.014	0.052	0.032	0.036	0	0.026	0.002	0	0	0.017	0.015	0.446	0.184	0.138	0.35	0.089
Bootstrap sample_567	0.018	0.071	0.069	0.032	0.071	0.071	0.069	0.049	0.143	0.05	0.017	0.152	0	0	0.009	0.006	0	0	0.009	0.006	0.179	0.106	0.129	0.11	0.036	0.014	0.043	0.032	0.107	0.064	0.069	0.089	0.018	0.021	0.086	0.046	0	0	0.017	0.011	0	0	0.009	0	0.393	0.234	0.224	0.331	0.071
Bootstrap sample_568	0.071	0.071	0.06	0.034	0.071	0.078	0.017	0.03	0.125	0.05	0	0.167	0	0	0.009	0.002	0	0	0.017	0.004	0.232	0.106	0.224	0.106	0.018	0.021	0.026	0.013	0.089	0.064	0.043	0.067	0.018	0.007	0.103	0.032	0.018	0	0.017	0.008	0	0	0.026	0.006	0.375	0.241	0.147	0.344	0.107
Bootstrap sample_569	0	0.035	0.112	0.029	0.071	0.043	0.034	0.036	0.089	0.064	0.009	0.154	0	0	0.009	0.002	0	0	0.034	0.004	0.161	0.142	0.164	0.084	0	0.028	0.043	0.013	0.054	0.028	0.06	0.084	0.054	0.007	0.052	0.03	0.018	0	0.026	0.008	0	0	0.017	0.015	0.446	0.17	0.164	0.365	0.036
Bootstrap sample_570	0.036	0.035	0.069	0.032	0.089	0.021	0.026	0.023	0.089	0.043	0	0.154	0	0	0.009	0.002	0	0	0.034	0.008	0.161	0.113	0.138	0.093	0	0.007	0.026	0.015	0.107	0.113	0.052	0.097	0.018	0.028	0.078	0.032	0	0	0.034	0.006	0	0	0.034	0.004	0.268	0.163	0.112	0.365	0.125
Bootstrap sample_571	0.089	0.035	0.034	0.034	0.054	0.057	0.026	0.034	0.179	0.043	0.017	0.179	0	0	0.034	0	0	0	0.043	0.006	0.179	0.085	0.241	0.118	0.018	0.057	0.009	0.017	0.036	0.092	0.026	0.087	0.018	0.043	0.078	0.027	0.018	0	0.017	0.008	0	0	0.034	0.008	0.321	0.142	0.164	0.344	0.054
Bootstrap sample_572	0.054	0.057	0.026	0.017	0.054	0.043	0.052	0.025	0.071	0.085	0.034	0.181	0	0	0.017	0.004	0	0	0.009	0.004	0.161	0.106	0.207	0.103	0	0.035	0.017	0.011	0.107	0.064	0.026	0.076	0	0.007	0.078	0.034	0.036	0	0.026	0.01	0	0	0.026	0.002	0.411	0.184	0.19	0.34	0
Bootstrap sample_573	0.036	0.028	0.06	0.029	0.071	0.028	0.052	0.036	0.107	0.057	0.009	0.156	0	0	0	0.006	0	0	0.017	0.004	0.161	0.121	0.259	0.093	0	0.021	0.009	0.011	0.089	0.085	0.034	0.07	0	0.035	0.052	0.019	0.018	0	0.034	0.008	0	0	0.043	0.008	0.232	0.206	0.138	0.327	0.071
Bootstrap sample_574	0.018	0.064	0.069	0.038	0.107	0.043	0.043	0.053	0.071	0.078	0.052	0.148	0	0	0.009	0.002	0	0	0.026	0.006	0.179	0.135	0.207	0.148	0.036	0.028	0.034	0.015	0.161	0.057	0.017	0.072	0.018	0.035	0.069	0.03	0.018	0	0.034	0.006	0	0	0.043	0.006	0.286	0.213	0.172	0.312	0.036
Bootstrap sample_575	0.054	0.035	0.06	0.032	0.054	0.007	0.034	0.03	0.071	0.043	0.017	0.139	0	0	0	0.01	0	0	0.052	0.008	0.161	0.085	0.172	0.108	0	0.014	0.026	0.011	0.089	0.05	0.052	0.067	0.018	0.021	0.043	0.044	0	0	0.017	0.004	0	0	0.026	0.01	0.304	0.177	0.181	0.319	0.089
Bootstrap sample_576	0	0.028	0.078	0.032	0.143	0.028	0.043	0.038	0.161	0.043	0.034	0.188	0	0	0.026	0	0	0	0.034	0.008	0.143	0.085	0.164	0.099	0.036	0.007	0.017	0.015	0.071	0.035	0.017	0.082	0.018	0.007	0.026	0.027	0.018	0	0	0.01	0	0	0.017	0	0.321	0.213	0.155	0.382	0.054
Bootstrap sample_577	0.054	0.05	0.052	0.029	0.054	0.064	0.009	0.036	0.036	0.057	0.043	0.169	0	0	0	0.006	0	0	0.009	0.002	0.179	0.121	0.181	0.116	0.018	0.043	0.009	0.015	0.125	0.064	0.052	0.08	0.036	0.035	0.017	0.038	0.054	0	0.043	0.01	0	0	0.017	0.004	0.286	0.184	0.172	0.356	0.018
Bootstrap sample_578	0.018	0.028	0.06	0.032	0.071	0.064	0.017	0.023	0.161	0.014	0.017	0.163	0	0	0.026	0.002	0	0	0.026	0.002	0.214	0.057	0.155	0.089	0.036	0.021	0.026	0.017	0.107	0.078	0.052	0.074	0	0.021	0.129	0.044	0.018	0	0.043	0.006	0	0	0.017	0.004	0.304	0.22	0.121	0.363	0.071
Bootstrap sample_579	0.125	0.035	0.026	0.025	0.036	0.035	0.043	0.029	0.071	0.05	0	0.144	0	0	0.026	0.004	0	0	0.009	0.004	0.232	0.064	0.19	0.116	0.036	0.021	0.017	0.01	0.125	0.092	0.034	0.072	0.018	0	0.034	0.027	0	0	0.009	0.006	0	0	0.026	0.002	0.339	0.17	0.138	0.367	0.036
Bootstrap sample_580	0.018	0.05	0.086	0.057	0.089	0.043	0.034	0.03	0.054	0.064	0.017	0.184	0	0	0.052	0.008	0	0	0.017	0.008	0.25	0.085	0.155	0.12	0.018	0.014	0.043	0.01	0.071	0.085	0.017	0.067	0	0.014	0.069	0.042	0.018	0	0.043	0.006	0	0	0.017	0.008	0.304	0.128	0.155	0.359	0.071
Bootstrap sample_581	0.089	0.057	0.095	0.04	0.179	0.021	0.026	0.013	0.107	0.071	0.017	0.122	0	0	0.026	0.004	0	0	0.043	0.002	0.214	0.085	0.138	0.114	0	0.028	0.017	0.015	0.089	0.05	0.069	0.093	0.036	0.021	0.052	0.029	0	0	0.017	0.004	0	0	0	0	0.232	0.142	0.155	0.329	0.018
Bootstrap sample_582	0.036	0.05	0.06	0.03	0.089	0.035	0.069	0.036	0.161	0.05	0.034	0.154	0	0	0.017	0.004	0	0	0.017	0.002	0.268	0.099	0.241	0.087	0	0.043	0.017	0.032	0.143	0.064	0.078	0.074	0	0.007	0.06	0.032	0.018	0	0.052	0.006	0	0	0.043	0.004	0.411	0.149	0.181	0.352	0.071
Bootstrap sample_583	0.054	0.021	0.043	0.032	0.071	0.021	0.026	0.042	0.089	0.057	0.017	0.152	0	0	0.034	0.004	0	0	0.034	0.008	0.286	0.099	0.147	0.093	0	0.021	0.009	0.019	0.107	0.057	0.06	0.078	0	0.014	0.069	0.032	0.018	0	0.026	0.008	0	0	0.034	0.006	0.321	0.163	0.198	0.335	0.036
Bootstrap sample_584	0.036	0.043	0.06	0.04	0.071	0.043	0.043	0.032	0.125	0.078	0	0.181	0	0	0.009	0.006	0	0	0.034	0.002	0.196	0.106	0.155	0.11	0	0.021	0.017	0.008	0.018	0.043	0.043	0.08	0.018	0.05	0.086	0.038	0.018	0	0.026	0.015	0	0	0.034	0.004	0.286	0.17	0.19	0.371	0.071
Bootstrap sample_585	0.054	0.043	0.017	0.021	0.089	0.064	0.052	0.03	0.054	0.035	0.034	0.171	0	0	0.026	0.002	0	0	0.034	0.006	0.161	0.064	0.172	0.084	0.018	0.035	0.043	0.017	0.071	0.099	0.034	0.063	0.054	0.014	0.086	0.032	0.018	0	0.034	0.017	0	0	0.026	0.004	0.304	0.17	0.19	0.357	0.036
Bootstrap sample_586	0.054	0.028	0.06	0.034	0.054	0.035	0.069	0.036	0.071	0.057	0.017	0.148	0	0	0.026	0.002	0	0	0.009	0.006	0.071	0.113	0.19	0.089	0.018	0.021	0.034	0.025	0.089	0.028	0.026	0.065	0.018	0.028	0.052	0.019	0.036	0	0.034	0.004	0	0	0.034	0.004	0.304	0.191	0.19	0.335	0.036
Bootstrap sample_587	0.018	0.035	0.026	0.025	0.018	0.028	0.017	0.032	0.089	0.043	0.017	0.154	0	0	0.043	0	0	0	0.026	0.006	0.143	0.085	0.155	0.093	0	0.028	0.026	0.017	0.018	0.085	0.026	0.076	0	0.021	0.086	0.03	0.036	0	0.026	0.011	0	0	0.034	0.002	0.357	0.142	0.164	0.346	0.071
Bootstrap sample_588	0.036	0.021	0.06	0.029	0.089	0.043	0.034	0.034	0.054	0.05	0.009	0.152	0	0	0.009	0.002	0	0	0.026	0.002	0.196	0.085	0.112	0.086	0.054	0.057	0.017	0.025	0.161	0.078	0.043	0.082	0	0.014	0.06	0.038	0	0	0.017	0.011	0	0	0.043	0.004	0.339	0.17	0.164	0.346	0.054
Bootstrap sample_589	0.089	0.028	0.06	0.029	0.036	0.043	0.034	0.025	0.161	0.064	0.017	0.156	0	0	0.009	0.004	0	0	0	0.002	0.089	0.128	0.172	0.105	0	0.007	0.017	0.017	0.125	0.064	0.026	0.076	0.054	0.035	0.052	0.048	0	0	0.017	0.013	0	0	0.017	0.006	0.429	0.184	0.164	0.376	0.071
Bootstrap sample_590	0	0.078	0.06	0.025	0.054	0.021	0.017	0.027	0.054	0.071	0	0.135	0	0	0	0.004	0	0	0.026	0.006	0.196	0.092	0.224	0.11	0.036	0.014	0.017	0.017	0.071	0.099	0.043	0.068	0.036	0.014	0.069	0.027	0	0	0.034	0.006	0	0	0.034	0.01	0.411	0.184	0.147	0.327	0.071
Bootstrap sample_591	0.018	0.071	0.052	0.029	0.125	0.021	0.017	0.03	0.143	0.043	0	0.16	0	0	0.034	0.004	0	0	0.026	0.004	0.143	0.092	0.216	0.12	0	0.021	0.009	0.021	0.179	0.071	0.078	0.08	0	0.007	0.078	0.044	0.018	0	0.026	0.004	0	0	0.034	0.008	0.375	0.142	0.216	0.348	0.054
Bootstrap sample_592	0.036	0.043	0.06	0.036	0.054	0.057	0.095	0.038	0.125	0.092	0.009	0.183	0	0	0.026	0.002	0	0	0.026	0.006	0.143	0.078	0.207	0.106	0.036	0.028	0.009	0.013	0.125	0.05	0.043	0.082	0	0.028	0.06	0.011	0.018	0	0.034	0.01	0	0	0.034	0.002	0.321	0.213	0.155	0.329	0
Bootstrap sample_593	0.018	0.028	0.078	0.029	0.071	0.021	0.06	0.053	0.071	0.043	0.026	0.162	0	0	0.026	0.004	0	0	0.034	0.008	0.25	0.057	0.224	0.135	0.071	0.035	0.017	0.011	0.071	0.064	0.06	0.074	0.036	0.028	0.034	0.023	0	0	0.034	0.004	0	0	0.043	0.006	0.375	0.206	0.095	0.375	0.071
Bootstrap sample_594	0.054	0.064	0.052	0.042	0.071	0.035	0.06	0.032	0.143	0.043	0.009	0.144	0	0	0.034	0.004	0	0	0.06	0.004	0.125	0.092	0.216	0.091	0.018	0.007	0.026	0.025	0.071	0.05	0.086	0.078	0	0.014	0.095	0.036	0.018	0	0.026	0.01	0	0	0.06	0.004	0.393	0.191	0.155	0.338	0.018
Bootstrap sample_595	0.036	0.035	0.052	0.038	0.054	0.043	0.06	0.042	0.036	0.057	0.017	0.173	0	0	0.026	0.002	0	0	0.043	0.002	0.179	0.05	0.224	0.116	0.018	0.035	0	0.021	0.107	0.035	0.017	0.087	0	0.014	0.043	0.032	0.018	0	0.017	0	0	0	0.034	0.01	0.286	0.234	0.198	0.35	0.054
Bootstrap sample_596	0.054	0.057	0.052	0.036	0.036	0.021	0.052	0.027	0.071	0.057	0	0.137	0	0	0.017	0.002	0	0	0.026	0.013	0.214	0.121	0.207	0.103	0.036	0.021	0.017	0.029	0.143	0.028	0.06	0.095	0	0.021	0.078	0.019	0.018	0	0.034	0.01	0	0	0	0.006	0.411	0.17	0.155	0.411	0.089
Bootstrap sample_597	0.018	0.064	0.069	0.027	0.036	0.057	0.034	0.048	0.054	0.028	0.017	0.129	0	0	0.034	0.004	0	0	0.043	0.008	0.232	0.106	0.19	0.095	0	0.014	0.017	0.015	0.161	0.078	0.017	0.063	0.018	0	0.017	0.027	0.036	0	0.009	0.008	0	0	0.034	0.004	0.446	0.149	0.129	0.352	0.054
Bootstrap sample_598	0.018	0.043	0.043	0.032	0.089	0.028	0.034	0.051	0.179	0.035	0.017	0.16	0	0	0.009	0.006	0	0	0.026	0.008	0.161	0.135	0.207	0.099	0.036	0.021	0.017	0.004	0.107	0.106	0.026	0.086	0	0.021	0.052	0.025	0.018	0	0.026	0.002	0	0	0	0.004	0.339	0.184	0.164	0.308	0.071
Bootstrap sample_599	0.054	0.043	0.06	0.044	0.143	0.028	0.043	0.021	0.071	0.035	0.034	0.154	0	0	0	0.008	0	0	0.052	0.008	0.143	0.106	0.138	0.099	0.018	0.035	0.017	0.019	0.107	0.064	0.043	0.091	0	0.021	0.052	0.042	0	0	0.009	0.004	0	0	0.043	0.006	0.393	0.163	0.078	0.337	0.054
Bootstrap sample_600	0	0.043	0.052	0.027	0.089	0.035	0.043	0.038	0.107	0.043	0.034	0.139	0	0	0.026	0.004	0	0	0.026	0.004	0.25	0.085	0.103	0.103	0	0.028	0.034	0.017	0.125	0.035	0.009	0.084	0	0.035	0.034	0.044	0	0	0.017	0.006	0	0	0.043	0.004	0.339	0.184	0.224	0.356	0.089
Bootstrap sample_601	0	0.085	0.043	0.034	0.054	0.035	0.026	0.023	0.071	0.043	0	0.175	0	0	0	0.002	0	0	0.034	0.006	0.232	0.057	0.198	0.114	0.036	0.043	0.026	0.017	0.089	0.106	0.017	0.095	0.036	0.014	0.078	0.03	0.071	0	0.017	0.006	0	0	0.017	0.008	0.5	0.206	0.103	0.367	0.125
Bootstrap sample_602	0.054	0.035	0.043	0.023	0.089	0.007	0.043	0.044	0.071	0.043	0.017	0.171	0	0	0.017	0.002	0	0	0.043	0.008	0.125	0.113	0.181	0.097	0.036	0.014	0.017	0.017	0.107	0.05	0.034	0.101	0.036	0.007	0.043	0.023	0	0	0.017	0.002	0	0	0.017	0.006	0.375	0.234	0.138	0.356	0.054
Bootstrap sample_603	0.036	0.043	0.06	0.036	0.054	0.05	0.043	0.029	0.071	0.021	0.026	0.143	0	0	0.026	0	0	0	0.009	0.004	0.143	0.121	0.216	0.084	0.054	0.021	0.009	0.015	0.179	0.05	0.06	0.093	0.018	0.014	0.069	0.029	0	0	0.009	0.01	0	0	0.026	0.008	0.375	0.106	0.155	0.39	0.107
Bootstrap sample_604	0	0.035	0.103	0.027	0	0.043	0.043	0.032	0.054	0.085	0.026	0.15	0	0	0.009	0.006	0	0	0.017	0.01	0.161	0.106	0.155	0.12	0.018	0.014	0	0.019	0.071	0.043	0.017	0.078	0.036	0.028	0.078	0.042	0	0	0.026	0.01	0	0	0.026	0.006	0.339	0.199	0.129	0.344	0.036
Bootstrap sample_605	0.018	0.021	0.069	0.04	0.089	0.05	0.06	0.046	0.089	0.05	0.017	0.165	0	0	0.043	0	0	0	0.026	0.011	0.161	0.106	0.181	0.095	0.036	0.007	0.009	0.04	0.071	0.057	0.052	0.08	0	0.014	0.06	0.04	0.018	0	0.034	0	0	0	0.043	0.013	0.411	0.191	0.172	0.369	0.089
Bootstrap sample_606	0.018	0.057	0.052	0.032	0.054	0.035	0.026	0.034	0.107	0.085	0.017	0.148	0	0	0.026	0.006	0	0	0.026	0.004	0.232	0.113	0.155	0.12	0.036	0.028	0.026	0.011	0.054	0.078	0.069	0.097	0	0.014	0.069	0.027	0	0	0.034	0.01	0	0	0.017	0.006	0.286	0.177	0.172	0.371	0.125
Bootstrap sample_607	0	0.028	0.086	0.04	0.071	0.028	0.026	0.032	0.107	0.043	0.017	0.169	0	0	0.052	0.004	0	0	0.017	0.015	0.161	0.057	0.19	0.099	0.036	0.028	0.026	0.017	0.179	0.028	0.069	0.078	0.018	0.021	0.103	0.027	0	0	0.034	0.006	0	0	0	0.002	0.375	0.184	0.121	0.363	0.054
Bootstrap sample_608	0.054	0.014	0.078	0.03	0.036	0.028	0.052	0.04	0.089	0.028	0.017	0.171	0	0	0.026	0.002	0	0	0.06	0.006	0.196	0.057	0.216	0.099	0.071	0.007	0.026	0.021	0.143	0.05	0.06	0.076	0.018	0.007	0.069	0.029	0.018	0	0.034	0.01	0	0	0.026	0.008	0.339	0.156	0.121	0.356	0.036
Bootstrap sample_609	0.036	0.021	0.034	0.027	0.161	0.021	0.009	0.029	0.054	0.043	0.017	0.188	0	0	0.009	0.006	0	0	0.034	0.004	0.161	0.078	0.181	0.125	0.018	0.014	0.026	0.017	0.143	0.057	0.009	0.07	0.018	0.014	0.078	0.036	0	0	0.043	0.006	0	0	0.009	0.008	0.375	0.191	0.164	0.395	0.054
Bootstrap sample_610	0	0.014	0.06	0.036	0.089	0.014	0.034	0.017	0.107	0.05	0.017	0.217	0	0	0.017	0.004	0	0	0.017	0.008	0.25	0.135	0.216	0.103	0.054	0.014	0.034	0.019	0.161	0.05	0.043	0.074	0	0.035	0.052	0.036	0	0	0.017	0.002	0	0	0.026	0.004	0.411	0.206	0.112	0.386	0.018
Bootstrap sample_611	0.054	0.035	0.043	0.03	0.089	0.021	0.026	0.017	0.054	0.106	0.009	0.135	0	0	0.017	0.006	0	0	0.026	0.011	0.089	0.113	0.138	0.106	0.036	0.043	0.017	0.01	0.179	0.071	0.017	0.067	0.018	0.057	0.078	0.025	0	0	0.034	0.006	0	0	0.026	0.004	0.375	0.184	0.103	0.373	0.054
Bootstrap sample_612	0.071	0.028	0.052	0.019	0.054	0.043	0.034	0.038	0.161	0.035	0.026	0.183	0	0	0.017	0.006	0	0	0.009	0.004	0.214	0.113	0.164	0.108	0	0	0.009	0.011	0.107	0.092	0.06	0.086	0.071	0.007	0.06	0.017	0.071	0	0.017	0.002	0	0	0.052	0.006	0.375	0.199	0.172	0.354	0.071
Bootstrap sample_613	0	0.028	0.026	0.023	0.089	0.035	0.06	0.04	0.089	0.05	0.009	0.156	0	0	0.026	0	0	0	0.034	0.006	0.214	0.092	0.267	0.091	0.054	0.014	0.026	0.017	0.089	0.064	0.026	0.074	0.018	0.007	0.086	0.029	0.036	0	0.043	0.008	0	0	0.009	0.004	0.375	0.227	0.155	0.359	0.036
Bootstrap sample_614	0	0.071	0.06	0.017	0.054	0.035	0.06	0.034	0.089	0.071	0.009	0.184	0	0	0	0.002	0	0	0.043	0.004	0.196	0.057	0.172	0.112	0	0.007	0.017	0.017	0.089	0.028	0.06	0.072	0.036	0.035	0.086	0.04	0.036	0	0.017	0.006	0	0	0.026	0.008	0.375	0.177	0.19	0.359	0
Bootstrap sample_615	0	0.043	0.043	0.032	0.196	0.043	0.06	0.04	0.125	0.035	0	0.15	0	0	0	0.004	0	0	0.052	0.008	0.25	0.057	0.155	0.087	0	0.028	0.009	0.017	0.107	0.057	0.026	0.059	0.054	0	0.034	0.032	0	0	0.017	0.013	0	0	0.026	0.004	0.446	0.121	0.172	0.369	0.018
Bootstrap sample_616	0.018	0.057	0.052	0.027	0.107	0.021	0.017	0.03	0.107	0.064	0.017	0.148	0	0	0.026	0.002	0	0	0.009	0.002	0.125	0.135	0.198	0.112	0.018	0.028	0	0.01	0.054	0.043	0.06	0.087	0.018	0.014	0.026	0.034	0	0	0.017	0.006	0	0	0.034	0.008	0.357	0.22	0.121	0.38	0.018
Bootstrap sample_617	0.036	0.043	0.078	0.025	0.161	0.064	0.043	0.017	0.071	0.064	0.017	0.163	0	0	0.026	0.004	0	0	0.026	0.013	0.179	0.085	0.138	0.091	0	0.014	0.009	0.023	0.125	0.043	0.069	0.093	0	0.028	0.06	0.04	0.054	0	0.026	0.01	0	0	0.017	0.01	0.375	0.234	0.19	0.31	0.089
Bootstrap sample_618	0.071	0	0.052	0.029	0.054	0.014	0.06	0.034	0.071	0.057	0.009	0.173	0	0	0.043	0.004	0	0	0.043	0.008	0.214	0.121	0.224	0.112	0.018	0.028	0.009	0.01	0.161	0.092	0.078	0.065	0	0.014	0.069	0.034	0.018	0	0	0.013	0	0	0.009	0.006	0.339	0.22	0.233	0.365	0.107
Bootstrap sample_619	0.107	0.028	0.06	0.032	0.107	0.035	0.034	0.036	0.036	0.043	0.026	0.163	0	0	0.026	0.004	0	0	0.034	0.004	0.125	0.149	0.155	0.105	0.018	0.007	0.017	0.013	0.143	0.078	0.043	0.076	0.018	0.014	0.095	0.038	0.018	0	0.017	0.011	0	0	0.017	0.002	0.411	0.177	0.155	0.373	0.054
Bootstrap sample_620	0	0.028	0.043	0.03	0.071	0.028	0.017	0.029	0.143	0.035	0.026	0.16	0	0	0.017	0.004	0	0	0	0	0.089	0.113	0.129	0.114	0	0.014	0.009	0.023	0.018	0.014	0.026	0.082	0.054	0.021	0.095	0.044	0.018	0	0.026	0.002	0	0	0.026	0.004	0.339	0.177	0.147	0.354	0.054
Bootstrap sample_621	0.036	0.035	0.078	0.023	0.054	0.043	0.034	0.044	0.036	0.014	0.026	0.177	0	0	0.026	0.011	0	0	0.043	0.002	0.25	0.106	0.129	0.103	0.054	0.021	0.017	0.023	0.089	0.071	0.034	0.078	0.018	0.021	0.034	0.036	0.036	0	0.034	0	0	0	0.043	0.011	0.411	0.234	0.138	0.337	0.071
Bootstrap sample_622	0.018	0.021	0.06	0.025	0.071	0.05	0.017	0.029	0.089	0.021	0.026	0.141	0	0	0.026	0.004	0	0	0.009	0.002	0.179	0.135	0.224	0.101	0	0.021	0.034	0.021	0.054	0.064	0.06	0.072	0	0.028	0.06	0.04	0.018	0	0.026	0.01	0	0	0	0	0.375	0.177	0.103	0.357	0.018
Bootstrap sample_623	0.036	0.035	0.043	0.023	0.071	0.021	0.052	0.029	0.125	0.071	0.009	0.179	0	0	0	0.002	0	0	0.017	0.008	0.268	0.092	0.241	0.095	0	0.043	0.017	0.03	0.071	0.085	0.043	0.084	0	0.007	0.069	0.027	0	0	0.009	0.008	0	0	0.009	0.006	0.286	0.177	0.138	0.329	0.036
Bootstrap sample_624	0	0.05	0.086	0.034	0.125	0.05	0.078	0.03	0.125	0.035	0.009	0.162	0	0	0.017	0.004	0	0	0.034	0.015	0.089	0.085	0.155	0.116	0.018	0.014	0.017	0.011	0.054	0.085	0.052	0.091	0.036	0.021	0.06	0.023	0.018	0	0.043	0.002	0	0	0.052	0.008	0.321	0.213	0.155	0.346	0.071
Bootstrap sample_625	0	0.035	0.086	0.042	0.071	0.035	0.052	0.029	0.036	0.057	0.026	0.183	0	0	0.026	0.004	0	0	0.052	0.004	0.232	0.099	0.086	0.103	0	0.014	0	0.023	0.125	0.057	0.034	0.078	0	0.035	0.069	0.032	0.018	0	0.009	0.006	0	0	0.009	0.011	0.375	0.255	0.147	0.338	0.107
Bootstrap sample_626	0.036	0.05	0.06	0.032	0.036	0.035	0.034	0.021	0.125	0.043	0.034	0.177	0	0	0.026	0	0	0	0.017	0.004	0.143	0.113	0.207	0.105	0.036	0.014	0	0.01	0.107	0.05	0.052	0.067	0	0.035	0.086	0.053	0.018	0	0.026	0.011	0	0	0	0.006	0.357	0.163	0.164	0.348	0.036
Bootstrap sample_627	0	0.035	0.06	0.023	0.054	0.05	0.052	0.029	0.089	0.035	0.009	0.177	0	0	0.009	0	0	0	0.009	0.006	0.214	0.163	0.207	0.108	0.018	0.021	0.009	0.01	0.107	0.071	0.043	0.072	0.036	0.021	0.017	0.038	0.018	0	0.052	0.008	0	0	0.017	0.008	0.375	0.128	0.181	0.375	0.107
Bootstrap sample_628	0.036	0.014	0.043	0.029	0.125	0.043	0.043	0.029	0.054	0.043	0.026	0.144	0	0	0.017	0.004	0	0	0.026	0.006	0.25	0.156	0.216	0.103	0.018	0.028	0	0.011	0.214	0.064	0.043	0.063	0	0.028	0.06	0.023	0	0	0.034	0.011	0	0	0.034	0.01	0.375	0.255	0.198	0.346	0.036
Bootstrap sample_629	0	0.035	0.06	0.032	0.089	0.043	0.017	0.051	0.107	0.043	0.017	0.141	0	0	0.017	0.008	0	0	0.06	0.008	0.214	0.099	0.224	0.099	0	0.035	0.034	0.01	0.036	0.057	0.034	0.063	0	0.028	0.069	0.036	0.018	0	0.034	0.011	0	0	0.043	0.008	0.411	0.213	0.164	0.441	0.089
Bootstrap sample_630	0.018	0.064	0.052	0.021	0.054	0.05	0.043	0.032	0.214	0.028	0.009	0.154	0	0	0.017	0.002	0	0	0.034	0.004	0.196	0.085	0.207	0.099	0.018	0.028	0.043	0.019	0.125	0.092	0.052	0.07	0.018	0.014	0.043	0.03	0.018	0	0.052	0.011	0	0	0	0.006	0.411	0.199	0.112	0.361	0.054
Bootstrap sample_631	0.054	0.085	0.034	0.023	0.107	0.071	0.06	0.051	0.125	0.05	0.017	0.139	0	0	0	0.004	0	0	0.009	0.006	0.268	0.128	0.216	0.097	0	0.014	0.017	0.01	0.071	0.035	0.034	0.068	0	0	0.095	0.036	0.018	0	0.017	0.008	0	0	0.026	0.004	0.393	0.191	0.164	0.34	0.089
Bootstrap sample_632	0.018	0.028	0.043	0.032	0	0.028	0.034	0.032	0.071	0.043	0	0.165	0	0	0	0.004	0	0	0.034	0.004	0.143	0.149	0.121	0.074	0.018	0.014	0.009	0.021	0.054	0.078	0.026	0.08	0.071	0.007	0.043	0.029	0.036	0	0.026	0.01	0	0	0.043	0.004	0.482	0.213	0.147	0.357	0.036
Bootstrap sample_633	0.071	0.035	0.06	0.03	0.089	0.014	0.034	0.048	0.036	0.057	0.017	0.163	0	0	0.009	0.004	0	0	0.017	0	0.268	0.099	0.19	0.097	0.018	0.014	0.009	0.013	0.089	0.078	0.026	0.067	0	0.028	0.052	0.029	0.054	0	0.026	0.006	0	0	0.017	0	0.446	0.213	0.198	0.365	0.107
Bootstrap sample_634	0	0.035	0.069	0.038	0.036	0.05	0.034	0.034	0.089	0.071	0.009	0.175	0	0	0	0.006	0	0	0.017	0.01	0.143	0.128	0.207	0.103	0.036	0.021	0.009	0.01	0.179	0.043	0.034	0.068	0.018	0.043	0.147	0.036	0.036	0	0.009	0.006	0	0	0.06	0.008	0.446	0.206	0.138	0.357	0.071
Bootstrap sample_635	0	0.043	0.078	0.034	0.071	0.064	0.017	0.03	0.054	0.043	0.009	0.152	0	0	0.043	0.006	0	0	0.017	0.004	0.196	0.099	0.19	0.086	0	0.05	0.026	0.029	0.107	0.078	0.043	0.105	0	0.028	0.086	0.032	0	0	0.009	0.015	0	0	0.009	0.006	0.393	0.199	0.129	0.38	0.036
Bootstrap sample_636	0	0.05	0.052	0.017	0.089	0.007	0.043	0.038	0.107	0.035	0.009	0.156	0	0	0.009	0.008	0	0	0.009	0.004	0.214	0.078	0.147	0.099	0.018	0.014	0.017	0.023	0.161	0.057	0.034	0.078	0.018	0	0.034	0.036	0	0	0.052	0.011	0	0	0.009	0.006	0.304	0.191	0.112	0.365	0.036
Bootstrap sample_637	0.054	0.021	0.095	0.032	0.054	0.057	0.052	0.042	0.089	0.064	0	0.144	0	0	0.026	0.004	0	0	0.034	0.006	0.179	0.085	0.155	0.101	0.018	0.014	0.009	0.021	0.071	0.092	0.052	0.082	0.036	0.035	0.06	0.036	0	0	0.052	0.015	0	0	0.06	0.002	0.446	0.142	0.138	0.346	0.071
Bootstrap sample_638	0.054	0.021	0.069	0.021	0.089	0.021	0.017	0.042	0.054	0.035	0	0.152	0	0	0.026	0.006	0	0	0.009	0.002	0.143	0.113	0.19	0.101	0.018	0.007	0.017	0.019	0.107	0.078	0.034	0.099	0.036	0.014	0.034	0.029	0.071	0	0.034	0.002	0	0	0.017	0.006	0.446	0.191	0.164	0.348	0
Bootstrap sample_639	0.018	0.043	0.069	0.027	0.036	0.014	0.009	0.042	0.143	0.064	0.009	0.184	0	0	0.017	0.004	0	0	0.009	0.002	0.125	0.113	0.216	0.099	0.036	0.021	0.017	0.013	0.125	0.064	0.026	0.091	0.036	0.043	0.034	0.036	0	0	0.06	0.011	0	0	0.017	0.011	0.464	0.199	0.112	0.317	0.018
Bootstrap sample_640	0.018	0.043	0.103	0.038	0.071	0.014	0.052	0.029	0.107	0.057	0	0.169	0	0	0.017	0	0	0	0.026	0.004	0.25	0.128	0.181	0.141	0.018	0.007	0.034	0.015	0.071	0.043	0.052	0.076	0.018	0.007	0.078	0.032	0.018	0	0.017	0.006	0	0	0.009	0.002	0.375	0.206	0.207	0.363	0.071
Bootstrap sample_641	0.071	0.043	0.017	0.017	0.054	0.028	0.052	0.044	0.125	0.043	0.052	0.163	0	0	0.009	0.002	0	0	0.017	0.004	0.25	0.064	0.129	0.106	0	0	0.026	0.015	0.107	0.078	0.034	0.068	0.018	0.028	0.095	0.03	0	0	0.026	0.015	0	0	0.026	0.002	0.357	0.177	0.155	0.361	0.054
Bootstrap sample_642	0.054	0.043	0.086	0.027	0.179	0.043	0.034	0.023	0.125	0.05	0.017	0.137	0	0	0.017	0.004	0	0	0.017	0.004	0.179	0.071	0.181	0.108	0.036	0.021	0.009	0.019	0.107	0.064	0.052	0.099	0.018	0.021	0.086	0.032	0.018	0	0.026	0	0	0	0.009	0.004	0.375	0.113	0.086	0.371	0.054
Bootstrap sample_643	0.071	0.064	0.052	0.027	0.125	0.028	0.052	0.029	0.125	0.043	0.026	0.15	0	0	0	0.002	0	0	0.069	0	0.143	0.121	0.207	0.099	0	0.028	0.009	0.03	0.071	0.071	0.052	0.068	0.018	0.043	0.052	0.029	0.036	0	0.017	0.01	0	0	0.009	0.002	0.357	0.213	0.103	0.369	0.089
Bootstrap sample_644	0.071	0.064	0.06	0.034	0.089	0.021	0.052	0.03	0.161	0.043	0.017	0.167	0	0	0.026	0.002	0	0	0.043	0.011	0.107	0.149	0.155	0.097	0.054	0.007	0	0.027	0.107	0.085	0.034	0.078	0.018	0.014	0.026	0.04	0	0	0.026	0.004	0	0	0.009	0.004	0.286	0.177	0.207	0.329	0.054
Bootstrap sample_645	0	0.035	0.078	0.036	0.054	0.028	0.078	0.04	0.054	0.085	0.026	0.154	0	0	0.026	0.004	0	0	0.009	0	0.089	0.099	0.207	0.116	0.018	0.021	0.017	0.023	0.107	0.057	0.026	0.078	0.018	0.021	0.052	0.029	0	0	0.017	0.008	0	0	0.034	0.006	0.268	0.17	0.19	0.352	0.089
Bootstrap sample_646	0.089	0.035	0.069	0.03	0.054	0.071	0.034	0.044	0.107	0.021	0.034	0.16	0	0	0.017	0.002	0	0	0.017	0.006	0.232	0.099	0.164	0.097	0	0.014	0	0.021	0.125	0.064	0.078	0.089	0	0.035	0.06	0.038	0	0	0.026	0.01	0	0	0.017	0.013	0.321	0.255	0.19	0.376	0.036
Bootstrap sample_647	0.018	0.028	0.052	0.036	0.018	0.028	0.043	0.038	0.107	0.05	0.009	0.12	0	0	0.026	0	0	0	0.017	0.004	0.125	0.113	0.19	0.099	0.018	0.014	0.026	0.021	0.107	0.064	0.043	0.068	0.018	0.028	0.034	0.036	0	0	0.017	0.01	0	0	0.009	0.002	0.321	0.227	0.155	0.373	0.018
Bootstrap sample_648	0.125	0.043	0.043	0.03	0.125	0.035	0.052	0.032	0.143	0.043	0.009	0.181	0	0	0.017	0.006	0	0	0.017	0.002	0.089	0.078	0.198	0.095	0.018	0.014	0.009	0.019	0.089	0.035	0.052	0.065	0.018	0.028	0.034	0.032	0	0	0.017	0.015	0	0	0.052	0.006	0.268	0.191	0.164	0.375	0.054
Bootstrap sample_649	0.018	0.028	0.06	0.032	0.143	0.035	0.043	0.038	0.089	0.028	0.009	0.146	0	0	0.009	0.006	0	0	0.034	0.006	0.179	0.071	0.147	0.099	0.018	0.021	0.017	0.015	0.125	0.05	0.052	0.086	0.018	0.028	0.052	0.038	0.036	0	0	0.008	0	0	0.026	0.006	0.429	0.156	0.138	0.348	0.089
Bootstrap sample_650	0.018	0.035	0.034	0.025	0.054	0.021	0.052	0.042	0.071	0.078	0.009	0.16	0	0	0.009	0.004	0	0	0.052	0.002	0.196	0.092	0.121	0.118	0.036	0.014	0	0.013	0.107	0.064	0.052	0.097	0.018	0.028	0.043	0.027	0	0	0.017	0.008	0	0	0.017	0.01	0.357	0.184	0.233	0.356	0.018
Bootstrap sample_651	0.018	0.057	0.069	0.046	0.089	0.028	0.052	0.046	0.071	0.057	0.043	0.141	0	0	0.034	0.004	0	0	0.043	0.002	0.179	0.106	0.138	0.103	0.018	0.021	0.009	0.015	0.054	0.085	0.06	0.084	0.018	0.028	0.06	0.019	0	0	0.034	0.013	0	0	0.017	0.008	0.321	0.142	0.181	0.386	0.018
Bootstrap sample_652	0.071	0.021	0.069	0.032	0.107	0.028	0.017	0.023	0.107	0.043	0.026	0.16	0	0	0	0.008	0	0	0.017	0.011	0.214	0.121	0.198	0.103	0.018	0.028	0.009	0.011	0.018	0.078	0.043	0.086	0.071	0.035	0.026	0.038	0	0	0.009	0.017	0	0	0.052	0.004	0.304	0.191	0.129	0.338	0.071
Bootstrap sample_653	0.018	0.021	0.043	0.046	0.054	0.035	0.017	0.049	0.161	0.057	0.034	0.173	0	0	0.009	0	0	0	0.017	0.008	0.143	0.106	0.207	0.078	0	0.028	0.043	0.01	0.161	0.035	0.06	0.072	0	0.028	0.052	0.025	0.036	0	0	0.004	0	0	0.052	0.006	0.393	0.22	0.147	0.35	0.054
Bootstrap sample_654	0	0.035	0.052	0.032	0.018	0.021	0.034	0.029	0.125	0.043	0.009	0.158	0	0	0.009	0.006	0	0	0.017	0.004	0.143	0.092	0.138	0.101	0	0.035	0.009	0.015	0.018	0.064	0.043	0.078	0.018	0.021	0.026	0.042	0	0	0.017	0.008	0	0	0.009	0.004	0.321	0.191	0.147	0.344	0.071
Bootstrap sample_655	0.036	0.035	0.052	0.032	0.054	0.014	0.034	0.03	0.125	0.078	0.034	0.163	0	0	0.009	0.004	0	0	0.026	0.008	0.286	0.135	0.216	0.105	0	0.007	0.009	0.015	0.143	0.064	0	0.061	0.036	0.014	0.026	0.032	0.036	0	0.06	0.008	0	0	0.009	0.008	0.464	0.213	0.172	0.373	0.054
Bootstrap sample_656	0.054	0.071	0.086	0.025	0.018	0.035	0.034	0.025	0.071	0.099	0.009	0.181	0	0	0.009	0	0	0	0.026	0.006	0.196	0.128	0.164	0.118	0.054	0.021	0	0.013	0.089	0.057	0.009	0.055	0	0.021	0.06	0.023	0	0	0.034	0.008	0	0	0.034	0.008	0.339	0.17	0.198	0.352	0.054
Bootstrap sample_657	0.107	0.064	0.043	0.027	0.107	0.05	0.052	0.051	0.107	0.057	0	0.173	0	0	0.009	0.01	0	0	0.026	0.01	0.161	0.106	0.121	0.146	0.036	0.014	0.009	0.008	0.143	0.121	0.026	0.076	0.036	0.028	0.069	0.029	0.054	0	0.034	0.002	0	0	0.052	0.004	0.446	0.27	0.121	0.384	0.071
Bootstrap sample_658	0.036	0.05	0.06	0.032	0.036	0.014	0.043	0.04	0.054	0.05	0.009	0.16	0	0	0.034	0.004	0	0	0.026	0.002	0.214	0.128	0.216	0.118	0	0	0.009	0.025	0.125	0.064	0.026	0.065	0.018	0.028	0.052	0.04	0	0	0.026	0.008	0	0	0.017	0.002	0.321	0.142	0.164	0.405	0.107
Bootstrap sample_659	0.054	0.05	0.086	0.034	0.036	0.014	0.017	0.042	0.054	0.043	0.017	0.144	0	0	0.017	0.006	0	0	0.017	0.004	0.125	0.078	0.181	0.11	0.018	0.007	0.009	0.023	0.196	0.057	0.043	0.11	0	0.028	0.095	0.042	0	0	0.009	0.008	0	0	0.043	0.006	0.429	0.142	0.129	0.352	0.036
Bootstrap sample_660	0.036	0.043	0.052	0.038	0.071	0.035	0.026	0.032	0.143	0.043	0.009	0.148	0	0	0	0.002	0	0	0.043	0.004	0.143	0.099	0.129	0.103	0.054	0.007	0.017	0.019	0.071	0.099	0.078	0.087	0.018	0.021	0.095	0.038	0.036	0	0.009	0.006	0	0	0.009	0.008	0.357	0.22	0.095	0.369	0.071
Bootstrap sample_661	0.089	0.064	0.095	0.036	0.071	0.035	0.043	0.044	0.071	0.043	0.026	0.171	0	0	0.026	0.006	0	0	0.043	0.008	0.232	0.113	0.181	0.127	0	0.014	0.017	0.019	0.161	0.05	0.034	0.082	0.054	0.007	0.052	0.029	0.036	0	0.009	0.006	0	0	0.009	0.01	0.411	0.17	0.181	0.35	0.036
Bootstrap sample_662	0.018	0.057	0.043	0.019	0	0.057	0.06	0.032	0.143	0.057	0.009	0.173	0	0	0.026	0.006	0	0	0.026	0.008	0.125	0.142	0.241	0.097	0.018	0.014	0.026	0.017	0.107	0.121	0.052	0.072	0	0.028	0.086	0.023	0.018	0	0.034	0.01	0	0	0	0.01	0.375	0.199	0.216	0.346	0.018
Bootstrap sample_663	0.018	0.05	0.095	0.042	0.036	0.043	0.017	0.034	0.143	0.057	0.009	0.177	0	0	0.017	0.006	0	0	0.009	0.004	0.214	0.078	0.224	0.089	0	0.035	0	0.017	0.232	0.092	0.026	0.106	0	0.007	0.026	0.027	0.036	0	0.026	0.006	0	0	0.026	0.01	0.25	0.156	0.121	0.338	0.036
Bootstrap sample_664	0.036	0.05	0.095	0.03	0.036	0.043	0.052	0.027	0.196	0.035	0.017	0.165	0	0	0	0.006	0	0	0.026	0.013	0.161	0.128	0.224	0.114	0	0.007	0.026	0.019	0.107	0.078	0.017	0.084	0	0.028	0.06	0.036	0	0	0.009	0.002	0	0	0.034	0.008	0.464	0.27	0.19	0.363	0.018
Bootstrap sample_665	0	0.071	0.052	0.036	0.071	0.05	0.026	0.03	0.089	0.085	0.009	0.162	0	0	0.009	0.006	0	0	0.043	0.008	0.143	0.085	0.198	0.108	0	0.021	0.017	0.027	0.196	0.057	0.043	0.097	0.018	0	0.052	0.04	0.036	0	0.009	0.002	0	0	0.017	0.002	0.375	0.206	0.121	0.335	0.071
Bootstrap sample_666	0.036	0.014	0.069	0.025	0.054	0.035	0.069	0.048	0.036	0.035	0.009	0.165	0	0	0.026	0.002	0	0	0.034	0.01	0.232	0.092	0.259	0.125	0.018	0.014	0	0.01	0.161	0.064	0.052	0.068	0.018	0.007	0.086	0.046	0.018	0	0.052	0.008	0	0	0.009	0.008	0.446	0.191	0.147	0.356	0.018
Bootstrap sample_667	0.018	0.05	0.034	0.034	0.071	0.014	0.052	0.027	0.143	0.035	0.017	0.165	0	0	0.026	0	0	0	0.043	0.008	0.196	0.099	0.164	0.089	0.018	0.035	0.009	0.011	0.143	0.05	0.043	0.08	0.036	0.028	0.06	0.029	0	0	0.017	0.01	0	0	0.026	0.006	0.393	0.17	0.19	0.35	0.018
Bootstrap sample_668	0.018	0.043	0.06	0.03	0.018	0.014	0.078	0.034	0.089	0.014	0.026	0.144	0	0	0.009	0.006	0	0	0	0.006	0.161	0.099	0.216	0.084	0	0.028	0.026	0.01	0.054	0.057	0.034	0.084	0	0.05	0.052	0.038	0	0	0.017	0.006	0	0	0.017	0.004	0.429	0.156	0.129	0.371	0.089
Bootstrap sample_669	0.036	0.035	0.086	0.023	0.018	0.043	0.103	0.038	0.125	0.092	0.017	0.154	0	0	0.026	0.004	0	0	0.043	0.01	0.25	0.106	0.147	0.093	0	0	0.017	0.013	0.089	0.05	0.043	0.07	0.018	0.014	0.043	0.034	0	0	0.017	0.006	0	0	0.06	0.011	0.357	0.128	0.181	0.363	0.036
Bootstrap sample_670	0	0.057	0.043	0.03	0.071	0.043	0.026	0.023	0.107	0.064	0.009	0.163	0	0	0.017	0.013	0	0	0.017	0.011	0.196	0.099	0.198	0.106	0	0	0.009	0.025	0.054	0.064	0.06	0.059	0.036	0	0.052	0.03	0.018	0	0.009	0.006	0	0	0.009	0.008	0.393	0.191	0.181	0.369	0.036
Bootstrap sample_671	0.018	0.028	0	0.019	0.036	0.035	0.069	0.038	0.196	0.057	0	0.175	0	0	0.017	0.004	0	0	0.026	0.006	0.107	0.128	0.25	0.108	0	0.021	0.017	0.004	0.071	0.057	0.026	0.067	0.036	0.035	0.017	0.025	0	0	0.026	0.008	0	0	0.017	0.008	0.464	0.142	0.112	0.337	0.089
Bootstrap sample_672	0.054	0.021	0.086	0.044	0.107	0.035	0.017	0.027	0.125	0.043	0.026	0.167	0	0	0.034	0.006	0	0	0.009	0.006	0.125	0.113	0.138	0.118	0.018	0.035	0.009	0.019	0.161	0.064	0.026	0.057	0	0.014	0.052	0.025	0.036	0	0.017	0.008	0	0	0.017	0.002	0.375	0.17	0.172	0.359	0.036
Bootstrap sample_673	0	0.035	0.017	0.038	0.054	0.014	0.06	0.038	0.089	0.071	0.009	0.179	0	0	0	0.002	0	0	0.026	0.004	0.214	0.113	0.233	0.099	0.018	0.014	0.026	0.008	0.107	0.071	0.017	0.07	0	0.028	0.103	0.03	0.018	0	0.043	0.004	0	0	0.026	0.002	0.304	0.184	0.06	0.365	0
Bootstrap sample_674	0.054	0.014	0.034	0.027	0.036	0.057	0.052	0.038	0.107	0.021	0.026	0.167	0	0	0.043	0.004	0	0	0.026	0.002	0.161	0.092	0.207	0.103	0.036	0	0.017	0.019	0.179	0.078	0.043	0.089	0	0.007	0.078	0.03	0.018	0	0.026	0.013	0	0	0.026	0	0.268	0.191	0.121	0.331	0.054
Bootstrap sample_675	0.018	0.071	0.069	0.03	0.018	0.064	0.06	0.053	0.161	0.035	0.034	0.152	0	0	0.034	0.004	0	0	0.009	0.006	0.089	0.099	0.172	0.112	0.018	0.014	0.017	0.03	0.107	0.043	0.06	0.068	0.018	0.014	0.052	0.032	0	0	0.034	0.01	0	0	0.026	0.004	0.429	0.22	0.164	0.363	0.018
Bootstrap sample_676	0.018	0.014	0.009	0.034	0.089	0.05	0.026	0.032	0.054	0.035	0.009	0.15	0	0	0.009	0.008	0	0	0.017	0.006	0.107	0.092	0.207	0.082	0.018	0.021	0.009	0.023	0.089	0.05	0.06	0.074	0.018	0.035	0.06	0.044	0.018	0	0	0.01	0	0	0.026	0.008	0.357	0.213	0.19	0.356	0.036
Bootstrap sample_677	0.071	0.028	0.043	0.032	0	0.035	0.034	0.029	0.161	0.043	0.009	0.146	0	0	0.009	0.002	0	0	0.026	0.008	0.143	0.106	0.172	0.105	0.018	0.007	0.009	0.021	0.143	0.05	0.06	0.08	0.036	0.014	0.069	0.027	0	0	0.034	0.011	0	0	0	0.01	0.393	0.277	0.129	0.35	0.036
Bootstrap sample_678	0.071	0.035	0.078	0.034	0.071	0.043	0.043	0.036	0.036	0.085	0.017	0.162	0	0	0.026	0.004	0	0	0.017	0.004	0.196	0.085	0.207	0.11	0.018	0.021	0.017	0.029	0.125	0.085	0.026	0.072	0	0.021	0.086	0.051	0	0	0	0.006	0	0	0.026	0.006	0.321	0.213	0.172	0.357	0.054
Bootstrap sample_679	0.036	0	0.06	0.025	0.036	0.014	0.043	0.019	0.161	0.057	0.009	0.131	0	0	0.017	0.002	0	0	0.009	0.011	0.304	0.05	0.224	0.095	0	0.007	0.026	0.023	0.036	0.05	0.017	0.057	0.036	0.028	0.086	0.025	0.018	0	0	0.008	0	0	0.017	0	0.393	0.206	0.164	0.342	0.036
Bootstrap sample_680	0.018	0.05	0.026	0.038	0.071	0.05	0.043	0.038	0	0.043	0.026	0.154	0	0	0.009	0.004	0	0	0.017	0	0.161	0.099	0.207	0.099	0.054	0.014	0.034	0.017	0.161	0.106	0.026	0.072	0.018	0.05	0.069	0.025	0.018	0	0.017	0	0	0	0.026	0.006	0.464	0.177	0.164	0.356	0.089
Bootstrap sample_681	0	0.014	0.017	0.048	0.054	0.035	0.052	0.017	0.036	0.043	0	0.184	0	0	0.052	0	0	0	0.034	0.004	0.071	0.121	0.207	0.108	0	0.035	0.017	0.013	0.089	0.064	0.052	0.065	0.018	0.028	0.06	0.036	0.036	0	0.043	0.008	0	0	0.017	0.006	0.304	0.206	0.155	0.331	0.036
Bootstrap sample_682	0.018	0.057	0.043	0.032	0.071	0.043	0.06	0.036	0.107	0.035	0.026	0.163	0	0	0.017	0.004	0	0	0.06	0.008	0.143	0.106	0.164	0.11	0.036	0.035	0	0.011	0.071	0.014	0.034	0.068	0	0.028	0.078	0.017	0	0	0.017	0.011	0	0	0.034	0.01	0.339	0.184	0.155	0.356	0.018
Bootstrap sample_683	0.036	0.071	0.086	0.025	0.036	0.035	0.017	0.048	0.071	0.021	0.009	0.184	0	0	0	0.004	0	0	0.026	0.006	0.232	0.106	0.164	0.095	0	0.007	0.017	0.032	0.143	0.028	0.034	0.065	0	0.028	0.078	0.036	0.018	0	0.034	0.008	0	0	0.009	0.006	0.393	0.17	0.19	0.359	0.018
Bootstrap sample_684	0.054	0.05	0.043	0.027	0.071	0.035	0.043	0.032	0.107	0.043	0.043	0.148	0	0	0.017	0.004	0	0	0.017	0.004	0.214	0.156	0.155	0.11	0.054	0.043	0.017	0.015	0.125	0.064	0.026	0.076	0	0.043	0.069	0.032	0.018	0	0.052	0.004	0	0	0.026	0.004	0.25	0.199	0.19	0.365	0.125
Bootstrap sample_685	0.036	0.05	0.078	0.03	0.071	0.028	0.009	0.021	0.107	0.05	0.009	0.16	0	0	0.017	0.002	0	0	0.026	0.006	0.125	0.106	0.224	0.101	0.018	0.021	0	0.025	0.125	0.071	0.06	0.074	0	0.057	0.034	0.029	0.036	0	0.034	0.004	0	0	0.026	0.004	0.393	0.227	0.147	0.354	0.071
Bootstrap sample_686	0.054	0.028	0.043	0.027	0.089	0.014	0.009	0.029	0.107	0.071	0.009	0.165	0	0	0.009	0.004	0	0	0	0.004	0.161	0.135	0.155	0.105	0	0.028	0.026	0.019	0.071	0.057	0	0.067	0.018	0.028	0.06	0.023	0.018	0	0.017	0.01	0	0	0.026	0.008	0.446	0.156	0.129	0.359	0.107
Bootstrap sample_687	0	0.028	0.086	0.023	0.089	0.028	0.043	0.023	0.107	0.05	0.026	0.165	0	0	0.009	0.002	0	0	0.017	0.008	0.161	0.092	0.172	0.101	0	0.021	0.026	0.011	0.125	0.099	0.043	0.091	0	0.007	0.069	0.017	0.018	0	0.017	0.013	0	0	0.017	0.002	0.339	0.17	0.078	0.342	0.107
Bootstrap sample_688	0	0.05	0.034	0.036	0.054	0.043	0.034	0.034	0.036	0.043	0.009	0.169	0	0	0.009	0.002	0	0	0.026	0.006	0.161	0.113	0.181	0.089	0.018	0.007	0.034	0.017	0.089	0.057	0.052	0.067	0.036	0.014	0.034	0.03	0	0	0.052	0.011	0	0	0.009	0.004	0.339	0.156	0.19	0.363	0.143
Bootstrap sample_689	0.036	0.064	0.034	0.034	0.036	0.007	0.043	0.019	0.179	0.035	0.026	0.127	0	0	0.017	0.002	0	0	0.052	0.004	0.214	0.092	0.138	0.095	0	0.014	0	0.019	0.196	0.106	0.052	0.078	0	0.014	0.034	0.027	0	0	0.026	0.008	0	0	0.017	0.006	0.429	0.184	0.095	0.354	0.036
Bootstrap sample_690	0.018	0.043	0.06	0.025	0.107	0.028	0.034	0.029	0.143	0.035	0.017	0.158	0	0	0.026	0	0	0	0.017	0	0.143	0.128	0.155	0.103	0.018	0.021	0.009	0.019	0.089	0.043	0.052	0.067	0	0.014	0.06	0.034	0.036	0	0.043	0.008	0	0	0.026	0.008	0.321	0.206	0.095	0.38	0.036
Bootstrap sample_691	0.071	0.064	0.078	0.032	0.107	0.071	0.069	0.038	0.036	0.028	0.026	0.148	0	0	0.009	0.006	0	0	0.026	0.008	0.161	0.099	0.129	0.114	0.018	0.014	0	0.023	0.107	0.064	0.086	0.076	0.018	0.021	0.086	0.044	0	0	0.017	0.015	0	0	0.017	0.004	0.339	0.22	0.112	0.354	0.018
Bootstrap sample_692	0.018	0.021	0.043	0.042	0.071	0.035	0.043	0.03	0.054	0.092	0.026	0.163	0	0	0	0.008	0	0	0.009	0.011	0.304	0.078	0.164	0.097	0	0.05	0.009	0.015	0.089	0.064	0.026	0.082	0	0.021	0.052	0.015	0.018	0	0.026	0.006	0	0	0.017	0.004	0.411	0.234	0.147	0.375	0.036
Bootstrap sample_693	0.018	0.035	0.043	0.029	0.089	0.028	0.043	0.046	0.143	0.028	0.009	0.186	0	0	0	0.004	0	0	0.043	0.008	0.232	0.085	0.155	0.11	0.036	0.043	0.009	0.021	0.071	0.071	0.043	0.093	0.018	0.028	0.043	0.025	0.036	0	0.026	0.011	0	0	0.009	0.004	0.375	0.142	0.207	0.376	0.054
Bootstrap sample_694	0.036	0.057	0.052	0.032	0.071	0.035	0.069	0.029	0.196	0.043	0.034	0.146	0	0	0.017	0.008	0	0	0.026	0.002	0.286	0.078	0.181	0.101	0.018	0.028	0.026	0.023	0.054	0.05	0.06	0.07	0.018	0.007	0.06	0.03	0.036	0	0.034	0.004	0	0	0.009	0.006	0.232	0.199	0.155	0.38	0.054
Bootstrap sample_695	0.054	0.043	0.043	0.025	0.054	0.035	0.06	0.038	0.125	0.043	0.017	0.194	0	0	0.009	0.004	0	0	0.017	0.002	0.268	0.121	0.121	0.105	0	0.028	0.009	0.01	0.125	0.043	0.052	0.091	0.018	0.028	0.078	0.03	0.071	0	0.009	0.008	0	0	0.026	0.006	0.25	0.206	0.103	0.373	0.054
Bootstrap sample_696	0.089	0.028	0.043	0.03	0.036	0.057	0.034	0.046	0.143	0.028	0.009	0.148	0	0	0.009	0.004	0	0	0.043	0.004	0.25	0.135	0.138	0.114	0	0.021	0.009	0.013	0.107	0.05	0.026	0.08	0.036	0.014	0.103	0.042	0.018	0	0.009	0.011	0	0	0	0.006	0.321	0.191	0.112	0.356	0.054
Bootstrap sample_697	0.054	0.021	0.052	0.03	0.161	0.035	0.078	0.034	0.125	0.057	0	0.15	0	0	0.034	0.008	0	0	0.052	0.004	0.232	0.092	0.181	0.093	0.018	0	0.026	0.021	0.089	0.092	0.06	0.08	0.036	0.021	0.069	0.034	0	0	0.026	0.002	0	0	0.026	0.004	0.429	0.199	0.181	0.344	0.036
Bootstrap sample_698	0	0.05	0.069	0.017	0.036	0.021	0.052	0.044	0.107	0.043	0.009	0.173	0	0	0.017	0.006	0	0	0.017	0.004	0.161	0.078	0.164	0.086	0.071	0.014	0.043	0.015	0.071	0.106	0.017	0.061	0.018	0.028	0.069	0.025	0.018	0	0.026	0.015	0	0	0.026	0.008	0.393	0.234	0.181	0.376	0.054
Bootstrap sample_699	0.036	0.021	0.069	0.032	0.036	0.014	0.026	0.029	0.143	0.028	0.009	0.162	0	0	0.017	0.004	0	0	0.034	0.004	0.161	0.092	0.216	0.129	0.018	0.035	0.017	0.029	0.125	0.057	0.043	0.068	0.036	0.007	0.052	0.027	0.036	0	0.052	0.008	0	0	0.017	0.006	0.589	0.177	0.147	0.331	0.089
Bootstrap sample_700	0.054	0.05	0.052	0.04	0.089	0.05	0.043	0.036	0.089	0.057	0.017	0.154	0	0	0.017	0.002	0	0	0.06	0.006	0.143	0.099	0.216	0.101	0.018	0.014	0.009	0.029	0.161	0.085	0.052	0.082	0.018	0.043	0.069	0.017	0.036	0	0.009	0.008	0	0	0.043	0.002	0.464	0.17	0.129	0.348	0.018
Bootstrap sample_701	0.018	0.05	0.078	0.027	0.089	0.028	0.06	0.03	0.179	0.057	0.017	0.173	0	0	0.026	0.006	0	0	0.017	0.002	0.179	0.135	0.216	0.101	0.018	0.014	0.026	0.019	0.107	0.071	0.034	0.053	0	0.043	0.086	0.036	0	0	0.026	0.01	0	0	0.009	0.006	0.518	0.227	0.233	0.352	0.089
Bootstrap sample_702	0.107	0.05	0.026	0.034	0.143	0.014	0.086	0.036	0.089	0.035	0.009	0.146	0	0	0.009	0.004	0	0	0.009	0.002	0.125	0.078	0.181	0.093	0	0.014	0.026	0.029	0.089	0.064	0.017	0.068	0.036	0.007	0.06	0.03	0.018	0	0.06	0.006	0	0	0.017	0.01	0.375	0.128	0.164	0.365	0
Bootstrap sample_703	0.036	0.064	0.06	0.017	0.107	0.064	0.06	0.034	0.071	0.078	0.026	0.167	0	0	0.017	0.01	0	0	0.052	0.006	0.125	0.113	0.121	0.091	0.018	0.028	0.017	0.03	0.107	0.099	0.078	0.067	0	0.035	0.086	0.032	0.054	0	0.043	0.011	0	0	0.017	0.004	0.375	0.206	0.164	0.369	0.125
Bootstrap sample_704	0.071	0.043	0.086	0.021	0.089	0.014	0.026	0.03	0.179	0.035	0.043	0.158	0	0	0.026	0.004	0	0	0.026	0.004	0.143	0.071	0.198	0.131	0	0.021	0.052	0.015	0.107	0.099	0.017	0.082	0	0	0.052	0.036	0	0	0.06	0.008	0	0	0.017	0.01	0.393	0.22	0.155	0.365	0.089
Bootstrap sample_705	0	0.057	0.026	0.032	0.054	0.085	0.034	0.025	0.161	0.057	0	0.188	0	0	0	0.006	0	0	0.009	0.008	0.196	0.121	0.155	0.131	0.018	0.05	0.009	0.017	0.089	0.071	0.043	0.078	0.018	0.014	0.069	0.027	0.036	0	0.017	0.008	0	0	0.026	0.004	0.429	0.149	0.121	0.317	0.089
Bootstrap sample_706	0.036	0.028	0.017	0.029	0.071	0.035	0.034	0.029	0.036	0.064	0.009	0.139	0	0	0.034	0.002	0	0	0.017	0.004	0.125	0.099	0.164	0.118	0	0.028	0.026	0.013	0.125	0.05	0.06	0.076	0.054	0.021	0.069	0.042	0	0	0.034	0.01	0	0	0.017	0.002	0.357	0.142	0.129	0.34	0.054
Bootstrap sample_707	0.036	0.071	0.052	0.029	0.036	0.043	0.026	0.034	0.089	0.043	0.009	0.163	0	0	0.017	0.002	0	0	0.017	0.004	0.196	0.121	0.147	0.105	0.018	0.014	0.009	0.019	0.107	0.092	0.043	0.061	0.054	0.043	0.017	0.048	0	0	0.026	0.01	0	0	0.026	0.011	0.268	0.121	0.138	0.34	0.054
Bootstrap sample_708	0.071	0.021	0.069	0.036	0.089	0.05	0.034	0.038	0.125	0.057	0.026	0.144	0	0	0.017	0.011	0	0	0.017	0.004	0.214	0.078	0.19	0.129	0.018	0.057	0.017	0.017	0.107	0.071	0.026	0.087	0	0.028	0.052	0.038	0	0	0.06	0.013	0	0	0.009	0.004	0.25	0.149	0.155	0.335	0.107
Bootstrap sample_709	0.036	0.035	0.052	0.036	0.071	0.028	0.026	0.032	0.125	0.05	0.009	0.196	0	0	0.026	0.002	0	0	0.017	0.008	0.161	0.085	0.198	0.101	0.036	0.021	0.034	0.019	0.143	0.05	0.052	0.082	0	0.028	0.052	0.038	0.018	0	0	0.008	0	0	0.069	0.004	0.321	0.199	0.103	0.352	0.036
Bootstrap sample_710	0	0.035	0.086	0.038	0.018	0.021	0.034	0.025	0.125	0.05	0.017	0.156	0	0	0.026	0.004	0	0	0.034	0.006	0.179	0.099	0.198	0.087	0	0.028	0	0.011	0.143	0.05	0.06	0.093	0.018	0.014	0.086	0.025	0	0	0.017	0.004	0	0	0.043	0.004	0.393	0.128	0.086	0.35	0.125
Bootstrap sample_711	0.071	0.064	0.06	0.029	0.107	0.05	0.069	0.025	0.161	0.021	0.017	0.124	0	0	0.017	0.013	0	0	0.009	0.004	0.196	0.099	0.181	0.097	0.018	0.035	0.017	0.025	0.089	0.078	0.06	0.078	0.018	0.035	0.069	0.032	0	0	0.017	0.015	0	0	0.069	0.004	0.339	0.156	0.129	0.342	0.089
Bootstrap sample_712	0.036	0.05	0.078	0.025	0.125	0.043	0.017	0.046	0.125	0.021	0.017	0.137	0	0	0	0.004	0	0	0.026	0.008	0.125	0.163	0.19	0.097	0.018	0.021	0.009	0.019	0.107	0.064	0.009	0.084	0	0.028	0.078	0.027	0.054	0	0.026	0.006	0	0	0.026	0.002	0.304	0.177	0.181	0.338	0.125
Bootstrap sample_713	0.071	0.021	0.052	0.029	0.089	0.057	0.043	0.046	0.089	0.043	0.017	0.173	0	0	0.026	0.006	0	0	0.034	0.008	0.143	0.121	0.181	0.106	0.018	0.028	0.017	0.017	0.054	0.057	0.034	0.076	0.054	0.035	0.095	0.015	0	0	0.009	0.004	0	0	0.043	0.004	0.446	0.177	0.155	0.367	0
Bootstrap sample_714	0.071	0.043	0.009	0.038	0.125	0.021	0.06	0.034	0.054	0.057	0.009	0.179	0	0	0.034	0	0	0	0	0.006	0.125	0.106	0.181	0.099	0.071	0.014	0.026	0.023	0.125	0.05	0.034	0.065	0.018	0.028	0.009	0.027	0.054	0	0.009	0.01	0	0	0.026	0.006	0.375	0.135	0.19	0.361	0.018
Bootstrap sample_715	0.018	0.057	0.052	0.015	0.089	0.043	0.009	0.03	0.107	0.05	0.009	0.196	0	0	0	0	0	0	0.017	0.004	0.214	0.128	0.164	0.108	0	0.007	0.026	0.023	0.089	0.099	0.052	0.078	0	0.007	0.052	0.032	0.036	0	0.086	0.011	0	0	0.017	0.008	0.393	0.156	0.155	0.34	0.018
Bootstrap sample_716	0.036	0.028	0.086	0.032	0.125	0.05	0.034	0.048	0.196	0.021	0.009	0.177	0	0	0.034	0	0	0	0.009	0.01	0.143	0.128	0.181	0.108	0.018	0.021	0.017	0.011	0.143	0.057	0.043	0.055	0.018	0.035	0.06	0.036	0	0	0.017	0.002	0	0	0.026	0.008	0.482	0.142	0.198	0.346	0
Bootstrap sample_717	0.036	0.035	0.086	0.044	0.143	0.05	0.026	0.032	0.071	0.078	0.017	0.131	0	0	0.026	0	0	0	0.034	0.004	0.196	0.106	0.129	0.089	0.036	0.021	0.009	0.013	0.107	0.078	0.052	0.084	0.036	0.021	0.034	0.044	0.018	0	0.017	0.015	0	0	0.017	0.008	0.393	0.177	0.155	0.35	0.036
Bootstrap sample_718	0.018	0.078	0.06	0.036	0.036	0.035	0.043	0.034	0.107	0.064	0.009	0.154	0	0	0.009	0	0	0	0.026	0.006	0.339	0.121	0.069	0.087	0	0.007	0.009	0.019	0.143	0.078	0.009	0.099	0.018	0.014	0.043	0.038	0.018	0	0.026	0.004	0	0	0.009	0.004	0.393	0.191	0.164	0.35	0.054
Bootstrap sample_719	0.018	0.028	0.043	0.036	0.018	0.028	0.026	0.04	0.125	0.05	0.034	0.154	0	0	0	0.006	0	0	0.026	0.002	0.089	0.099	0.172	0.11	0.054	0.014	0.009	0.011	0.036	0.078	0.06	0.061	0.054	0.028	0.06	0.017	0	0	0.017	0.015	0	0	0.026	0.008	0.375	0.17	0.207	0.359	0.036
Bootstrap sample_720	0.125	0.007	0.078	0.048	0.036	0.028	0.034	0.036	0.071	0.021	0.043	0.171	0	0	0.017	0.004	0	0	0.009	0.006	0.179	0.057	0.138	0.097	0.018	0.021	0.026	0.021	0.161	0.043	0.034	0.095	0.018	0.035	0.052	0.029	0	0	0.017	0	0	0	0.017	0.01	0.482	0.22	0.155	0.395	0
Bootstrap sample_721	0.054	0.043	0.078	0.023	0.054	0.014	0.06	0.03	0.125	0.078	0.026	0.144	0	0	0.034	0.004	0	0	0.043	0.006	0.125	0.113	0.198	0.091	0.018	0.007	0.026	0.023	0.071	0.064	0.06	0.07	0.036	0.007	0.078	0.027	0.018	0	0.026	0.008	0	0	0.009	0.006	0.357	0.156	0.276	0.376	0.036
Bootstrap sample_722	0	0.071	0.095	0.017	0.036	0.092	0.06	0.03	0.071	0.043	0.017	0.177	0	0	0.009	0.004	0	0	0.017	0.006	0.214	0.121	0.147	0.12	0	0.007	0.017	0.029	0.089	0.021	0.026	0.065	0.018	0.021	0.052	0.038	0.018	0	0.009	0.019	0	0	0.034	0.006	0.339	0.156	0.172	0.356	0.054
Bootstrap sample_723	0.054	0.085	0.034	0.029	0.071	0.035	0.026	0.034	0.107	0.064	0	0.162	0	0	0.026	0.002	0	0	0.017	0.002	0.179	0.099	0.216	0.086	0	0.021	0.026	0.017	0.143	0.035	0.043	0.091	0.018	0.014	0.069	0.042	0.018	0	0.017	0.008	0	0	0.009	0.006	0.429	0.191	0.164	0.376	0.036
Bootstrap sample_724	0.036	0.028	0.034	0.027	0.107	0.021	0.078	0.03	0.089	0.028	0	0.184	0	0	0.009	0.002	0	0	0.017	0.01	0.196	0.057	0.25	0.097	0.036	0.021	0.034	0.015	0.071	0.064	0.034	0.087	0.018	0.028	0.06	0.027	0	0	0.034	0.002	0	0	0.017	0.006	0.411	0.22	0.207	0.363	0.071
Bootstrap sample_725	0.036	0.035	0.043	0.027	0.071	0.014	0.052	0.034	0.071	0.014	0.017	0.171	0	0	0	0	0	0	0.026	0.002	0.179	0.099	0.172	0.082	0.071	0.035	0.009	0.013	0.036	0.057	0.034	0.076	0	0.014	0.086	0.03	0.036	0	0.034	0.021	0	0	0.034	0.004	0.393	0.163	0.216	0.386	0.089
Bootstrap sample_726	0.036	0.028	0.06	0.038	0.018	0.064	0.069	0.042	0.071	0.043	0.009	0.133	0	0	0.017	0.006	0	0	0.026	0.008	0.232	0.113	0.181	0.084	0	0.007	0.009	0.021	0.089	0.064	0.052	0.067	0.036	0	0.078	0.03	0	0	0.026	0	0	0	0.06	0.008	0.268	0.17	0.164	0.394	0
Bootstrap sample_727	0.071	0.064	0.034	0.036	0.089	0.014	0.069	0.032	0.125	0.043	0.017	0.2	0	0	0.017	0.002	0	0	0.026	0.006	0.25	0.092	0.172	0.105	0.018	0.007	0	0.011	0.071	0.078	0.043	0.067	0.018	0.007	0.103	0.048	0.036	0	0.034	0.01	0	0	0.043	0.004	0.339	0.241	0.181	0.354	0
Bootstrap sample_728	0.036	0.057	0.06	0.027	0.054	0.057	0.052	0.032	0.125	0.05	0.017	0.169	0	0	0.009	0.004	0	0	0.009	0.008	0.143	0.085	0.276	0.106	0.018	0	0.017	0.01	0.161	0.05	0.052	0.074	0.018	0.014	0.052	0.034	0.018	0	0.043	0	0	0	0.043	0.006	0.321	0.284	0.155	0.338	0.036
Bootstrap sample_729	0.018	0.092	0.078	0.038	0.071	0.014	0.017	0.029	0.071	0.035	0.009	0.139	0	0	0.017	0.002	0	0	0.017	0.002	0.214	0.085	0.181	0.095	0.018	0	0.034	0.013	0.089	0.071	0.034	0.097	0	0.021	0.017	0.025	0	0	0.052	0.002	0	0	0.017	0.006	0.268	0.17	0.155	0.346	0.054
Bootstrap sample_730	0.018	0.064	0.078	0.029	0.054	0.021	0.009	0.04	0.214	0.057	0.009	0.143	0	0	0.017	0.006	0	0	0.009	0.002	0.286	0.106	0.224	0.108	0.018	0.028	0.009	0.013	0.089	0.078	0.052	0.068	0.036	0.035	0.078	0.032	0	0	0.009	0.004	0	0	0.017	0.004	0.286	0.177	0.138	0.354	0.036
Bootstrap sample_731	0	0.043	0.06	0.027	0.054	0.05	0.078	0.04	0.054	0.043	0.034	0.158	0	0	0.034	0.002	0	0	0.043	0.004	0.125	0.099	0.155	0.114	0	0.043	0.026	0.015	0.071	0.05	0.043	0.078	0.018	0.028	0.086	0.027	0.054	0	0.052	0.008	0	0	0.017	0.006	0.375	0.163	0.198	0.356	0.054
Bootstrap sample_732	0.018	0.05	0.069	0.021	0.071	0.064	0.043	0.04	0.071	0.043	0.009	0.202	0	0	0.069	0.004	0	0	0.043	0.004	0.161	0.106	0.121	0.11	0.054	0.014	0.009	0.01	0.107	0.05	0.06	0.063	0.054	0.043	0.06	0.038	0	0	0.017	0.004	0	0	0.026	0.011	0.357	0.191	0.172	0.338	0.054
Bootstrap sample_733	0.054	0.028	0.078	0.029	0.089	0.028	0.043	0.042	0.089	0.035	0	0.158	0	0	0.017	0.002	0	0	0.026	0	0.143	0.05	0.216	0.086	0.018	0.028	0	0.017	0.054	0.092	0.06	0.048	0	0.028	0.069	0.032	0	0	0.043	0.006	0	0	0.069	0.004	0.286	0.184	0.172	0.342	0.036
Bootstrap sample_734	0.036	0.028	0.095	0.036	0.071	0.064	0.069	0.042	0.107	0.064	0.017	0.154	0	0	0.009	0.004	0	0	0.017	0.006	0.161	0.085	0.164	0.11	0	0.028	0.009	0.019	0.161	0.071	0.069	0.08	0.036	0.021	0.052	0.034	0	0	0.017	0.01	0	0	0.026	0.006	0.286	0.199	0.147	0.397	0.054
Bootstrap sample_735	0.071	0.05	0.086	0.04	0.036	0.007	0.026	0.03	0.214	0.035	0.017	0.154	0	0	0.009	0.002	0	0	0.009	0.01	0.196	0.135	0.19	0.101	0	0.028	0.017	0.011	0.125	0.092	0.043	0.078	0.036	0	0.052	0.036	0.018	0	0.017	0.023	0	0	0.017	0.006	0.375	0.191	0.129	0.348	0.125
Bootstrap sample_736	0.036	0.057	0.069	0.036	0.036	0.035	0.034	0.025	0.089	0.035	0.009	0.171	0	0	0.017	0.004	0	0	0.034	0.011	0.107	0.128	0.138	0.116	0.036	0.035	0.017	0.015	0.036	0.043	0.034	0.063	0	0.021	0.052	0.036	0	0	0.034	0.004	0	0	0.017	0.002	0.464	0.17	0.129	0.388	0.089
Bootstrap sample_737	0.036	0.021	0.078	0.03	0.036	0.057	0.017	0.04	0.089	0.021	0.017	0.171	0	0	0.017	0.004	0	0	0.026	0.006	0.107	0.113	0.293	0.099	0.018	0.028	0.009	0.021	0.089	0.121	0.017	0.093	0	0.007	0.017	0.042	0.054	0	0.009	0.004	0	0	0.026	0.004	0.446	0.227	0.147	0.346	0.089
Bootstrap sample_738	0.018	0.043	0.069	0.029	0.071	0.035	0.026	0.03	0.036	0.035	0.026	0.158	0	0	0.026	0.004	0	0	0.043	0.002	0.214	0.071	0.147	0.101	0.018	0.014	0.017	0.023	0.089	0.043	0.069	0.067	0.018	0.007	0.043	0.038	0	0	0.034	0.006	0	0	0.034	0.002	0.286	0.156	0.095	0.361	0.107
Bootstrap sample_739	0.018	0.028	0.069	0.046	0.054	0.035	0.052	0.046	0.143	0.043	0.026	0.152	0	0	0.034	0.004	0	0	0.009	0.008	0.232	0.106	0.224	0.101	0	0.014	0	0.01	0.143	0.05	0.034	0.082	0.036	0.028	0.086	0.034	0.018	0	0.026	0.002	0	0	0.009	0.006	0.339	0.234	0.164	0.375	0
Bootstrap sample_740	0.018	0.021	0.043	0.013	0.036	0.043	0.034	0.029	0.143	0.057	0.009	0.137	0	0	0.017	0	0	0	0.026	0.004	0.268	0.078	0.224	0.124	0.036	0.021	0	0.019	0.179	0.035	0.017	0.074	0	0.028	0.086	0.03	0.036	0	0.017	0.006	0	0	0.017	0.002	0.393	0.163	0.095	0.337	0.089
Bootstrap sample_741	0.054	0.057	0.086	0.021	0.054	0.043	0.026	0.036	0.071	0.028	0.009	0.162	0	0	0.034	0.004	0	0	0.009	0.008	0.161	0.092	0.241	0.116	0	0.035	0.034	0.015	0.036	0.064	0.034	0.091	0.018	0.021	0.086	0.03	0	0	0.017	0.008	0	0	0.009	0.004	0.321	0.191	0.112	0.354	0.054
Bootstrap sample_742	0.036	0.078	0.069	0.023	0.089	0.035	0.052	0.038	0.107	0.043	0	0.156	0	0	0.026	0.002	0	0	0.009	0.004	0.196	0.149	0.155	0.12	0.018	0.007	0.017	0.008	0.089	0.057	0.06	0.078	0.071	0.007	0.043	0.042	0.018	0	0.034	0.008	0	0	0.009	0.002	0.339	0.255	0.147	0.359	0.036
Bootstrap sample_743	0.018	0.021	0.043	0.04	0.089	0.035	0.026	0.038	0.054	0.035	0.06	0.179	0	0	0.017	0.002	0	0	0.043	0.008	0.232	0.078	0.216	0.103	0.018	0.014	0.026	0.01	0.107	0.043	0.034	0.067	0	0.028	0.086	0.025	0	0	0.052	0.006	0	0	0.026	0.013	0.411	0.213	0.121	0.35	0.036
Bootstrap sample_744	0.054	0.043	0.078	0.03	0.036	0.021	0.043	0.029	0.107	0.014	0.017	0.15	0	0	0.06	0	0	0	0.043	0.004	0.196	0.099	0.241	0.118	0	0.043	0.034	0.021	0.143	0.05	0.052	0.089	0.054	0.021	0.095	0.04	0	0	0	0.01	0	0	0.034	0.004	0.375	0.22	0.164	0.35	0.054
Bootstrap sample_745	0.054	0.035	0.086	0.023	0.125	0.05	0.034	0.03	0.089	0.043	0.043	0.162	0	0	0	0.004	0	0	0.009	0.013	0.125	0.071	0.224	0.082	0.018	0.007	0.034	0.017	0.179	0.071	0.043	0.072	0	0.014	0.06	0.03	0.018	0	0.017	0.004	0	0	0.034	0.004	0.357	0.184	0.172	0.369	0.071
Bootstrap sample_746	0.018	0.028	0.069	0.042	0.018	0.021	0.026	0.034	0.054	0.021	0.017	0.156	0	0	0.017	0.006	0	0	0.052	0.008	0.179	0.106	0.155	0.082	0.018	0.021	0.009	0.019	0.089	0.071	0.009	0.078	0	0.007	0.103	0.046	0	0	0.043	0.006	0	0	0.017	0.002	0.304	0.184	0.216	0.369	0.018
Bootstrap sample_747	0.018	0.028	0.06	0.03	0.089	0.028	0.069	0.032	0.107	0.05	0.009	0.163	0	0	0.009	0.008	0	0	0.043	0.01	0.179	0.064	0.259	0.099	0.018	0.014	0.043	0.021	0.054	0.043	0.086	0.084	0	0	0.086	0.036	0.018	0	0.017	0.008	0	0	0.017	0.006	0.268	0.22	0.164	0.359	0.054
Bootstrap sample_748	0.071	0.035	0.086	0.032	0.107	0.043	0.009	0.038	0.196	0.078	0.009	0.165	0	0	0.009	0	0	0	0.043	0.006	0.107	0.071	0.19	0.095	0.054	0.021	0.026	0.011	0.036	0.035	0.034	0.074	0.018	0.028	0.069	0.027	0	0	0.043	0.011	0	0	0.009	0.008	0.321	0.184	0.172	0.331	0.036
Bootstrap sample_749	0	0.043	0.095	0.025	0.089	0.043	0.06	0.036	0.125	0.035	0.034	0.179	0	0	0.017	0.002	0	0	0.026	0.002	0.196	0.128	0.207	0.12	0.036	0.028	0.017	0.021	0.179	0.085	0.043	0.078	0	0	0.06	0.032	0.018	0	0.009	0.004	0	0	0.052	0.002	0.482	0.17	0.112	0.348	0.107
Bootstrap sample_750	0.036	0.057	0.138	0.027	0.089	0.043	0.069	0.036	0.107	0.035	0	0.158	0	0	0.017	0.002	0	0	0.034	0.004	0.196	0.078	0.155	0.089	0.071	0.021	0.026	0.023	0.161	0.071	0.034	0.063	0.054	0.035	0.086	0.027	0.018	0	0.009	0.008	0	0	0.017	0.004	0.286	0.163	0.181	0.323	0.018
Bootstrap sample_751	0	0.028	0.112	0.032	0.071	0.007	0.017	0.034	0.089	0.057	0.017	0.124	0	0	0.017	0.008	0	0	0.017	0.004	0.125	0.121	0.164	0.086	0.054	0.014	0.009	0.013	0.071	0.057	0.034	0.067	0.036	0.021	0.06	0.036	0	0	0.026	0.002	0	0	0.026	0.002	0.304	0.135	0.121	0.373	0.089
Bootstrap sample_752	0	0.035	0.069	0.029	0.054	0.021	0.043	0.021	0.125	0.035	0.043	0.135	0	0	0.034	0.002	0	0	0	0.011	0.232	0.135	0.164	0.112	0	0.028	0.026	0.029	0.143	0.05	0.069	0.095	0.018	0.028	0.043	0.044	0.036	0	0.017	0.011	0	0	0.034	0.01	0.357	0.199	0.155	0.376	0.054
Bootstrap sample_753	0.125	0.028	0.06	0.036	0.036	0.028	0.06	0.021	0.161	0.043	0.034	0.165	0	0	0	0.002	0	0	0.017	0.004	0.196	0.078	0.207	0.103	0	0.014	0.034	0.013	0.089	0.043	0.069	0.087	0.071	0.035	0.078	0.042	0.018	0	0.009	0.011	0	0	0.026	0.015	0.268	0.135	0.19	0.363	0.107
Bootstrap sample_754	0.018	0.021	0.086	0.036	0.107	0.035	0.043	0.03	0.107	0.043	0.034	0.194	0	0	0.017	0.006	0	0	0.034	0.002	0.232	0.128	0.138	0.101	0.018	0.035	0.009	0.019	0.089	0.078	0.069	0.095	0	0.028	0.034	0.034	0.018	0	0.017	0.006	0	0	0.026	0.008	0.321	0.199	0.155	0.337	0.054
Bootstrap sample_755	0	0.05	0.086	0.023	0.107	0	0.078	0.04	0.071	0.035	0.017	0.158	0	0	0.017	0.002	0	0	0.009	0.011	0.179	0.085	0.19	0.095	0.071	0.021	0.026	0.019	0.071	0.05	0.06	0.087	0.036	0.021	0.034	0.04	0.018	0	0.026	0.006	0	0	0.017	0.008	0.357	0.22	0.19	0.348	0.071
Bootstrap sample_756	0.036	0.028	0.069	0.034	0.125	0.035	0.043	0.03	0.054	0.035	0.009	0.156	0	0	0	0.004	0	0	0.026	0.01	0.161	0.128	0.112	0.087	0.018	0	0	0.008	0.089	0.064	0.052	0.07	0	0.007	0.043	0.034	0.054	0	0.026	0.008	0	0	0	0.004	0.357	0.149	0.224	0.323	0.018
Bootstrap sample_757	0.018	0.071	0.095	0.04	0.107	0.05	0.043	0.027	0.125	0.028	0.017	0.181	0	0	0.009	0.004	0	0	0.009	0.004	0.125	0.078	0.129	0.076	0.018	0.028	0.026	0.013	0.125	0.064	0.026	0.076	0.036	0.028	0.069	0.03	0.018	0	0.034	0.015	0	0	0.052	0.017	0.393	0.206	0.138	0.314	0.054
Bootstrap sample_758	0.018	0.057	0.026	0.023	0.071	0.035	0.06	0.023	0.036	0.043	0.009	0.184	0	0	0.009	0.002	0	0	0.017	0.006	0.179	0.121	0.216	0.11	0	0.014	0.017	0.013	0.125	0.043	0.034	0.065	0.018	0.028	0.043	0.042	0.054	0	0.052	0.004	0	0	0.017	0.004	0.375	0.163	0.164	0.367	0.036
Bootstrap sample_759	0.036	0	0.052	0.019	0.054	0.014	0.06	0.013	0.071	0.057	0.034	0.148	0	0	0	0.004	0	0	0.017	0.006	0.179	0.064	0.155	0.101	0.036	0.007	0	0.013	0.125	0.085	0.078	0.068	0	0.014	0.086	0.025	0.018	0	0.034	0.004	0	0	0.009	0.002	0.375	0.149	0.164	0.302	0.036
Bootstrap sample_760	0.018	0.057	0	0.013	0.089	0.028	0.017	0.04	0.125	0.05	0	0.175	0	0	0.009	0	0	0	0.034	0.002	0.179	0.071	0.138	0.101	0.036	0.035	0.017	0.019	0.071	0.071	0.043	0.082	0	0.014	0.034	0.032	0.018	0	0.017	0.006	0	0	0.052	0.004	0.357	0.199	0.181	0.352	0.018
Bootstrap sample_761	0	0.028	0.078	0.036	0.036	0.007	0.06	0.038	0.143	0.035	0.017	0.173	0	0	0.009	0	0	0	0.017	0.008	0.25	0.121	0.172	0.105	0	0.021	0.009	0.019	0.107	0.085	0.026	0.063	0.036	0.021	0.069	0.03	0.018	0	0.043	0.002	0	0	0.06	0.004	0.304	0.163	0.121	0.338	0.054
Bootstrap sample_762	0.036	0.057	0.06	0.03	0.089	0.014	0.034	0.023	0.161	0.05	0	0.179	0	0	0.017	0.006	0	0	0.026	0.013	0.232	0.121	0.138	0.099	0.018	0.014	0.017	0.008	0.125	0.071	0.043	0.093	0.018	0.021	0.017	0.034	0.036	0	0.026	0.013	0	0	0.017	0	0.464	0.163	0.147	0.359	0.089
Bootstrap sample_763	0.036	0.028	0.095	0.034	0.089	0.043	0.06	0.027	0.036	0.085	0.017	0.135	0	0	0	0	0	0	0.026	0.008	0.107	0.078	0.172	0.135	0.018	0.007	0.009	0.019	0.071	0.043	0.034	0.07	0.054	0.021	0.078	0.023	0	0	0.017	0.019	0	0	0.026	0.006	0.304	0.191	0.129	0.317	0.054
Bootstrap sample_764	0.071	0.028	0.06	0.044	0.036	0.05	0.052	0.044	0.143	0.043	0.026	0.141	0	0	0.009	0	0	0	0.017	0.01	0.125	0.078	0.19	0.095	0.018	0.021	0.009	0.015	0.107	0.05	0.034	0.084	0	0.028	0.017	0.042	0	0	0.017	0.008	0	0	0.017	0.008	0.482	0.206	0.172	0.338	0.036
Bootstrap sample_765	0.054	0.021	0.06	0.019	0.089	0.043	0.034	0.044	0.071	0.035	0.034	0.162	0	0	0.034	0	0	0	0.034	0.006	0.143	0.085	0.25	0.099	0	0.014	0.017	0.015	0.089	0.043	0.026	0.076	0.018	0.014	0.069	0.025	0	0	0.026	0.01	0	0	0.026	0.002	0.321	0.191	0.19	0.348	0.036
Bootstrap sample_766	0.036	0.05	0.026	0.027	0.054	0.028	0.06	0.023	0.107	0.043	0.026	0.173	0	0	0.017	0.006	0	0	0.009	0.01	0.179	0.106	0.147	0.091	0	0.014	0.009	0.013	0.036	0.085	0.026	0.08	0.018	0.007	0.06	0.04	0.018	0	0.026	0.008	0	0	0	0.01	0.375	0.184	0.155	0.338	0.071
Bootstrap sample_767	0.018	0.028	0.078	0.034	0.036	0.014	0.026	0.025	0.018	0.021	0	0.154	0	0	0.034	0.011	0	0	0.017	0.002	0.161	0.092	0.198	0.103	0	0.028	0.026	0.019	0.143	0.007	0.043	0.084	0.018	0.043	0.06	0.038	0.018	0	0.034	0.008	0	0	0.026	0.01	0.268	0.163	0.129	0.34	0.089
Bootstrap sample_768	0.071	0.043	0.017	0.032	0.036	0.05	0.078	0.04	0.089	0.043	0.009	0.158	0	0	0	0.002	0	0	0.026	0.01	0.107	0.064	0.095	0.103	0.018	0.028	0.052	0.023	0.036	0.043	0.052	0.087	0	0.021	0.069	0.038	0.018	0	0.034	0.011	0	0	0	0.01	0.429	0.17	0.155	0.316	0.054
Bootstrap sample_769	0.036	0.043	0.06	0.032	0.071	0.028	0.043	0.029	0.125	0.078	0.009	0.158	0	0	0.017	0.002	0	0	0	0.002	0.125	0.128	0.198	0.095	0.018	0.028	0.009	0.021	0.018	0.085	0.034	0.072	0.054	0.007	0.043	0.044	0.018	0	0.034	0.008	0	0	0.043	0.008	0.321	0.191	0.121	0.34	0.107
Bootstrap sample_770	0.071	0.043	0.017	0.034	0.143	0.043	0.034	0.036	0.125	0.071	0.009	0.165	0	0	0	0	0	0	0.009	0.01	0.125	0.092	0.129	0.108	0	0.043	0	0.013	0.071	0.085	0.043	0.068	0.036	0.007	0.069	0.023	0	0	0.043	0.008	0	0	0.026	0.006	0.393	0.156	0.181	0.382	0.071
Bootstrap sample_771	0	0.035	0.026	0.032	0.054	0.014	0.026	0.051	0.143	0.057	0.026	0.16	0	0	0.026	0.002	0	0	0.034	0.008	0.268	0.057	0.172	0.086	0.107	0.028	0.034	0.021	0.071	0.043	0.06	0.082	0.018	0.028	0.052	0.025	0.018	0	0.009	0.006	0	0	0.026	0.006	0.339	0.184	0.138	0.319	0.071
Bootstrap sample_772	0	0.035	0.06	0.042	0.036	0.028	0.078	0.042	0.107	0.05	0.026	0.184	0	0	0.009	0.004	0	0	0.017	0.008	0.25	0.106	0.207	0.106	0.018	0.021	0.017	0.023	0.107	0.135	0.034	0.078	0.018	0	0.078	0.051	0.018	0	0.052	0.008	0	0	0.043	0.002	0.446	0.199	0.138	0.34	0.071
Bootstrap sample_773	0.018	0.014	0.078	0.025	0.036	0.028	0.043	0.044	0.107	0.078	0.009	0.181	0	0	0.026	0.004	0	0	0.009	0	0.107	0.113	0.216	0.106	0	0.007	0.026	0.017	0.107	0.064	0.052	0.076	0	0.021	0.026	0.032	0	0	0.026	0.006	0	0	0.017	0.006	0.304	0.213	0.112	0.34	0.089
Bootstrap sample_774	0.036	0.035	0.069	0.04	0.071	0.057	0.06	0.034	0.071	0.071	0.026	0.179	0	0	0.009	0.002	0	0	0.034	0.013	0.196	0.071	0.155	0.087	0.018	0.021	0.017	0.021	0.071	0.064	0.069	0.091	0.018	0.014	0.069	0.032	0	0	0.052	0.008	0	0	0.009	0.002	0.464	0.149	0.095	0.321	0.054
Bootstrap sample_775	0.054	0.035	0.06	0.017	0.107	0.043	0.06	0.029	0.089	0.057	0.017	0.158	0	0	0.017	0.004	0	0	0.043	0.004	0.179	0.085	0.164	0.086	0.018	0.021	0.034	0.023	0.071	0.021	0.069	0.067	0	0.035	0.069	0.015	0.036	0	0.026	0.011	0	0	0.009	0	0.446	0.177	0.172	0.375	0.036
Bootstrap sample_776	0.054	0.035	0.052	0.036	0.071	0.035	0.086	0.034	0.196	0.035	0	0.165	0	0	0	0.004	0	0	0.017	0.013	0.232	0.106	0.181	0.084	0.036	0.007	0.017	0.021	0.107	0.021	0.052	0.093	0.018	0.007	0.112	0.036	0.018	0	0.026	0.006	0	0	0.017	0.004	0.339	0.191	0.095	0.359	0.054
Bootstrap sample_777	0	0.057	0.086	0.025	0.089	0.021	0.06	0.021	0.107	0.014	0.009	0.177	0	0	0.026	0	0	0	0.026	0.006	0.143	0.099	0.224	0.116	0	0.028	0.017	0.008	0.125	0.043	0.043	0.072	0.036	0.021	0.069	0.036	0.018	0	0.034	0.006	0	0	0.026	0.008	0.429	0.177	0.121	0.359	0.018
Bootstrap sample_778	0.018	0.021	0.06	0.032	0.071	0.043	0.017	0.029	0.125	0.057	0.026	0.154	0	0	0.017	0	0	0	0.034	0.004	0.161	0.113	0.172	0.101	0	0.021	0.026	0.023	0.125	0.071	0.034	0.084	0	0	0.052	0.04	0	0	0.009	0.004	0	0	0.017	0.006	0.411	0.177	0.112	0.356	0.071
Bootstrap sample_779	0.054	0.035	0.052	0.042	0.036	0.043	0.043	0.025	0.071	0.064	0.009	0.156	0	0	0.026	0.002	0	0	0.009	0.004	0.196	0.099	0.172	0.116	0.018	0.021	0.009	0.023	0.036	0.064	0.06	0.08	0	0.014	0.069	0.032	0.054	0	0.052	0.006	0	0	0.043	0.008	0.429	0.121	0.155	0.376	0.036
Bootstrap sample_780	0.036	0.035	0.078	0.025	0.143	0.028	0.017	0.029	0.054	0.035	0.009	0.154	0	0	0	0	0	0	0.034	0.013	0.196	0.113	0.164	0.097	0	0.014	0.009	0.013	0.125	0.099	0.043	0.053	0	0.05	0.034	0.049	0.018	0	0.017	0.006	0	0	0.009	0.011	0.321	0.206	0.224	0.354	0.036
Bootstrap sample_781	0	0.035	0.078	0.029	0.089	0.007	0.034	0.048	0.125	0.035	0.043	0.129	0	0	0.052	0.004	0	0	0	0.004	0.143	0.071	0.172	0.099	0.036	0.007	0.043	0.017	0.143	0.064	0.06	0.07	0.018	0.043	0.095	0.029	0.018	0	0.017	0.01	0	0	0.017	0.002	0.393	0.156	0.172	0.369	0.018
Bootstrap sample_782	0.054	0.028	0.026	0.03	0.125	0.035	0.017	0.049	0.107	0.057	0.026	0.15	0	0	0	0.004	0	0	0.034	0.006	0.214	0.106	0.078	0.099	0.018	0.035	0	0.027	0.161	0.078	0.034	0.07	0.036	0.014	0.043	0.044	0.071	0	0.026	0.002	0	0	0.017	0.002	0.321	0.213	0.241	0.34	0.054
Bootstrap sample_783	0.018	0.05	0.06	0.023	0.054	0.014	0.034	0.025	0.179	0.043	0.034	0.165	0	0	0.017	0.004	0	0	0.034	0.006	0.214	0.092	0.19	0.095	0.018	0.043	0.043	0.015	0.179	0.064	0.034	0.076	0.054	0.021	0.034	0.029	0.018	0	0.026	0.01	0	0	0.009	0.013	0.321	0.27	0.138	0.356	0.054
Bootstrap sample_784	0.036	0.064	0.043	0.034	0.089	0.014	0.043	0.042	0.107	0.05	0.034	0.173	0	0	0.026	0.008	0	0	0.043	0	0.125	0.071	0.181	0.101	0	0.021	0	0.019	0.143	0.078	0.026	0.063	0.036	0.014	0.043	0.034	0.036	0	0.026	0.013	0	0	0.043	0.002	0.429	0.142	0.155	0.342	0.018
Bootstrap sample_785	0.054	0.043	0.052	0.03	0.071	0.021	0.052	0.034	0.089	0.064	0.017	0.133	0	0	0.009	0.004	0	0	0.026	0.011	0.143	0.078	0.147	0.089	0.018	0.014	0.026	0.021	0.107	0.071	0.052	0.093	0	0.014	0.043	0.023	0.036	0	0.009	0.011	0	0	0	0.002	0.339	0.163	0.164	0.333	0.089
Bootstrap sample_786	0	0.05	0.026	0.023	0.089	0.043	0.017	0.032	0.161	0.021	0.017	0.16	0	0	0.017	0.006	0	0	0.043	0.004	0.232	0.092	0.155	0.139	0.036	0.028	0.026	0.011	0.125	0.043	0.069	0.076	0	0.014	0.052	0.036	0.036	0	0.043	0.006	0	0	0.009	0.004	0.375	0.199	0.181	0.344	0.089
Bootstrap sample_787	0	0.057	0.017	0.032	0.161	0.035	0.052	0.042	0.107	0.043	0	0.162	0	0	0.026	0.006	0	0	0.043	0.01	0.25	0.121	0.198	0.125	0.018	0.035	0.026	0.013	0.054	0.092	0.043	0.072	0.018	0.05	0.086	0.032	0.018	0	0.052	0.006	0	0	0.026	0.008	0.393	0.191	0.129	0.338	0.054
Bootstrap sample_788	0.054	0.028	0.043	0.03	0.036	0.035	0.034	0.044	0.125	0.043	0.034	0.146	0	0	0.026	0.002	0	0	0.069	0.006	0.054	0.099	0.164	0.086	0.018	0.021	0.009	0.021	0.107	0.078	0.026	0.055	0	0.035	0.06	0.032	0	0	0.043	0.008	0	0	0.017	0.006	0.393	0.213	0.164	0.378	0.107
Bootstrap sample_789	0.018	0.043	0.086	0.027	0.125	0.007	0.043	0.036	0.054	0.035	0.009	0.175	0	0	0.017	0.002	0	0	0.026	0.004	0.161	0.17	0.19	0.097	0	0.021	0.017	0.019	0.036	0.05	0.06	0.072	0.054	0.014	0.043	0.03	0.018	0	0.026	0.008	0	0	0.052	0.006	0.393	0.234	0.181	0.333	0.036
Bootstrap sample_790	0.054	0.05	0.052	0.034	0.036	0.05	0.052	0.034	0.107	0.064	0.026	0.175	0	0	0.052	0.008	0	0	0.009	0.002	0.196	0.057	0.25	0.106	0.018	0.007	0.009	0.013	0.107	0.057	0.043	0.068	0.036	0.028	0.078	0.042	0	0	0.009	0.01	0	0	0.043	0.006	0.429	0.22	0.172	0.35	0
Bootstrap sample_791	0.018	0.057	0.06	0.029	0.018	0.028	0.043	0.032	0.071	0.078	0.034	0.183	0	0	0.009	0.006	0	0	0.034	0	0.196	0.106	0.138	0.097	0.089	0.028	0.026	0.021	0.143	0.071	0.052	0.072	0.036	0.014	0.052	0.034	0.018	0	0.026	0.01	0	0	0.052	0.008	0.357	0.206	0.181	0.357	0.054
Bootstrap sample_792	0.054	0.043	0.043	0.023	0.036	0.078	0.078	0.038	0.125	0.028	0.017	0.165	0	0	0.017	0.004	0	0	0.026	0.004	0.143	0.057	0.233	0.086	0.018	0.028	0.026	0.019	0.107	0.014	0.026	0.07	0.036	0.028	0.078	0.025	0.018	0	0.009	0.01	0	0	0.017	0.004	0.286	0.191	0.216	0.373	0.125
Bootstrap sample_793	0.018	0.078	0.026	0.027	0.054	0.028	0.078	0.025	0.107	0.035	0.052	0.144	0	0	0.043	0.008	0	0	0.034	0.008	0.161	0.092	0.224	0.106	0.054	0.021	0.009	0.019	0.107	0.071	0.034	0.082	0.036	0.021	0.086	0.015	0	0	0.034	0.002	0	0	0.017	0.01	0.375	0.149	0.095	0.375	0.054
Bootstrap sample_794	0	0.035	0.069	0.038	0.089	0.028	0.043	0.03	0.089	0.064	0.017	0.173	0	0	0.026	0.004	0	0	0.043	0.006	0.089	0.078	0.164	0.11	0	0.007	0.026	0.021	0.089	0.071	0.069	0.063	0	0.035	0.069	0.044	0.018	0	0.026	0.011	0	0	0	0.011	0.482	0.121	0.129	0.359	0.036
Bootstrap sample_795	0.018	0.021	0.06	0.038	0.054	0.057	0.069	0.053	0.036	0.085	0.034	0.179	0	0	0.034	0.006	0	0	0.009	0.01	0.107	0.078	0.138	0.118	0	0.043	0.017	0.025	0.196	0.057	0.026	0.072	0.018	0.014	0.069	0.03	0	0	0	0.004	0	0	0.009	0.013	0.393	0.191	0.172	0.317	0.054
Bootstrap sample_796	0.018	0.092	0.034	0.032	0.018	0.035	0.009	0.015	0.125	0.05	0.026	0.181	0	0	0.026	0.004	0	0	0.017	0	0.214	0.085	0.224	0.099	0.018	0.021	0.034	0.013	0.071	0.085	0.043	0.093	0	0.007	0.078	0.027	0.054	0	0.009	0.002	0	0	0.009	0	0.375	0.241	0.103	0.371	0.036
Bootstrap sample_797	0.054	0.043	0.06	0.046	0.089	0.028	0.052	0.048	0.089	0.035	0.017	0.163	0	0	0.052	0	0	0	0.052	0.01	0.161	0.121	0.181	0.082	0.018	0.021	0.017	0.023	0.054	0.064	0.069	0.08	0.018	0.007	0.069	0.042	0.018	0	0.034	0.008	0	0	0.034	0.01	0.339	0.22	0.198	0.344	0.018
Bootstrap sample_798	0.054	0.043	0.078	0.038	0.071	0.021	0.086	0.036	0.089	0.043	0.009	0.167	0	0	0.043	0.006	0	0	0.026	0.008	0.232	0.085	0.207	0.099	0	0.021	0.017	0.015	0.089	0.064	0.043	0.08	0	0.043	0.078	0.04	0.018	0	0.026	0.008	0	0	0.034	0.01	0.339	0.213	0.129	0.319	0.054
Bootstrap sample_799	0.018	0.035	0.026	0.021	0.125	0.05	0.078	0.034	0.089	0.028	0	0.125	0	0	0.026	0.004	0	0	0.034	0.006	0.196	0.092	0.147	0.091	0.018	0.028	0.009	0.013	0.054	0.064	0.06	0.08	0	0.028	0.069	0.036	0.036	0	0.043	0.006	0	0	0.026	0.004	0.375	0.17	0.19	0.352	0.054
Bootstrap sample_800	0.018	0.064	0.06	0.048	0.089	0.028	0.069	0.029	0.143	0.028	0.043	0.165	0	0	0.034	0	0	0	0.026	0.008	0.179	0.106	0.198	0.124	0.018	0.021	0.009	0.015	0.125	0.057	0.052	0.07	0.018	0.007	0.103	0.029	0	0	0.026	0.01	0	0	0.026	0	0.25	0.22	0.112	0.359	0.071
Bootstrap sample_801	0.018	0.071	0.06	0.021	0.089	0.021	0.078	0.034	0.107	0.007	0.017	0.143	0	0	0.026	0.004	0	0	0.009	0.008	0.143	0.106	0.172	0.105	0	0.043	0.026	0.015	0.143	0.057	0.043	0.076	0.054	0.014	0.026	0.03	0.018	0	0.026	0.008	0	0	0	0.004	0.321	0.241	0.147	0.337	0.018
Bootstrap sample_802	0.036	0.014	0.043	0.029	0.107	0.035	0.06	0.036	0.125	0.057	0.009	0.125	0	0	0	0.004	0	0	0.043	0.002	0.071	0.128	0.172	0.089	0.018	0.035	0.009	0.011	0.089	0.078	0.043	0.084	0.018	0.014	0.034	0.029	0	0	0.026	0.01	0	0	0.009	0.013	0.446	0.184	0.121	0.392	0.018
Bootstrap sample_803	0.018	0.028	0.06	0.023	0.161	0.035	0.034	0.036	0.107	0.043	0.026	0.165	0	0	0	0.006	0	0	0.026	0.006	0.143	0.113	0.172	0.095	0	0.021	0	0.013	0.054	0.085	0.078	0.067	0	0.014	0.052	0.03	0.036	0	0.026	0.004	0	0	0.017	0.008	0.375	0.177	0.147	0.34	0.054
Bootstrap sample_804	0.036	0.057	0.069	0.034	0.107	0.05	0.034	0.029	0.107	0.071	0.026	0.152	0	0	0.009	0.008	0	0	0.026	0.008	0.232	0.092	0.267	0.116	0	0.007	0.034	0.013	0.143	0.071	0.052	0.061	0.036	0.028	0.034	0.036	0.018	0	0.017	0.011	0	0	0.034	0	0.339	0.106	0.147	0.365	0.054
Bootstrap sample_805	0.036	0.057	0.069	0.03	0.071	0.043	0.078	0.032	0.071	0	0.017	0.188	0	0	0.034	0.01	0	0	0.043	0.002	0.107	0.092	0.198	0.097	0	0.021	0.009	0.021	0.143	0.035	0.06	0.068	0.036	0.028	0.052	0.038	0	0	0.017	0.011	0	0	0.034	0.004	0.411	0.142	0.155	0.321	0.054
Bootstrap sample_806	0.054	0.057	0.052	0.03	0.054	0.028	0.052	0.025	0.125	0.014	0.043	0.12	0	0	0.009	0.01	0	0	0.026	0.008	0.054	0.092	0.181	0.11	0.054	0.014	0.026	0.013	0.125	0.043	0.069	0.067	0.036	0.021	0.069	0.023	0	0	0.026	0.006	0	0	0.052	0.011	0.375	0.17	0.181	0.344	0.018
Bootstrap sample_807	0.036	0.05	0.043	0.03	0.089	0.028	0.052	0.025	0.089	0.021	0.026	0.175	0	0	0.034	0.002	0	0	0.026	0.004	0.161	0.099	0.172	0.095	0.036	0.05	0	0.025	0.107	0.043	0.009	0.067	0	0.014	0.043	0.032	0	0	0.034	0.01	0	0	0.034	0.004	0.357	0.213	0.121	0.356	0.089
Bootstrap sample_808	0.054	0.064	0.103	0.021	0.143	0.05	0.043	0.034	0.143	0.028	0.017	0.165	0	0	0.034	0	0	0	0.009	0.004	0.232	0.099	0.233	0.131	0.036	0.021	0	0.011	0.107	0.064	0.017	0.08	0	0.021	0.017	0.051	0	0	0.017	0.004	0	0	0.026	0.004	0.321	0.121	0.112	0.367	0.036
Bootstrap sample_809	0.018	0.064	0.06	0.044	0.054	0.021	0.026	0.015	0.071	0.043	0.026	0.179	0	0	0.026	0.006	0	0	0.034	0	0.232	0.106	0.198	0.099	0	0.028	0	0.013	0.107	0.064	0.009	0.068	0.071	0.007	0.017	0.025	0.036	0	0.009	0.006	0	0	0.026	0.008	0.393	0.135	0.164	0.371	0.107
Bootstrap sample_810	0.054	0.05	0.043	0.036	0.125	0.007	0.06	0.038	0.071	0.078	0	0.154	0	0	0.009	0.006	0	0	0	0.004	0.143	0.135	0.121	0.103	0	0.028	0.017	0.013	0.107	0.035	0.069	0.08	0	0.064	0.026	0.036	0.036	0	0.017	0.004	0	0	0.017	0.002	0.375	0.184	0.138	0.356	0.036
Bootstrap sample_811	0	0.071	0.078	0.03	0	0.043	0.112	0.046	0.214	0.057	0.017	0.173	0	0	0.017	0.008	0	0	0.017	0.006	0.161	0.071	0.207	0.122	0	0.021	0.017	0.019	0.089	0.057	0.052	0.086	0.018	0.007	0.06	0.042	0.018	0	0.034	0.01	0	0	0.043	0.011	0.446	0.135	0.129	0.344	0
Bootstrap sample_812	0.071	0.05	0.086	0.025	0.107	0.028	0.034	0.034	0.071	0.064	0.009	0.143	0	0	0.017	0.006	0	0	0.026	0.002	0.143	0.092	0.216	0.093	0.036	0.035	0.034	0.027	0.107	0.085	0.017	0.072	0	0.021	0.052	0.025	0	0	0.026	0.002	0	0	0.026	0.006	0.393	0.17	0.138	0.329	0.018
Bootstrap sample_813	0.071	0.043	0.017	0.029	0.054	0.028	0.06	0.034	0.054	0.035	0	0.192	0	0	0.017	0.004	0	0	0.009	0.002	0.089	0.078	0.207	0.112	0	0.014	0.026	0.013	0.125	0.057	0.034	0.089	0.036	0.028	0.06	0.032	0.018	0	0.026	0.013	0	0	0	0.002	0.411	0.191	0.207	0.352	0.036
Bootstrap sample_814	0	0.071	0.052	0.025	0.054	0.035	0.06	0.038	0.125	0.043	0.009	0.179	0	0	0.009	0	0	0	0.034	0.01	0.179	0.078	0.19	0.078	0.018	0.007	0.009	0.023	0.143	0.057	0.043	0.078	0.036	0.014	0.043	0.042	0.018	0	0.043	0.01	0	0	0.009	0.008	0.464	0.191	0.129	0.382	0.018
Bootstrap sample_815	0.036	0.014	0.043	0.027	0.054	0.05	0.017	0.042	0.089	0.05	0.009	0.179	0	0	0.009	0.008	0	0	0.043	0.002	0.161	0.071	0.19	0.101	0.018	0.043	0	0.027	0.054	0.057	0.034	0.061	0.018	0.028	0.052	0.027	0.018	0	0.017	0.002	0	0	0.043	0.004	0.464	0.135	0.207	0.317	0.018
Bootstrap sample_816	0.036	0.05	0.078	0.029	0.071	0.043	0.034	0.023	0.089	0.035	0.034	0.169	0	0	0.009	0.008	0	0	0.043	0.004	0.179	0.092	0.172	0.093	0.018	0.028	0.017	0.023	0.089	0.05	0.034	0.097	0.018	0.021	0.026	0.029	0	0	0.034	0.008	0	0	0.043	0.008	0.25	0.142	0.112	0.35	0.054
Bootstrap sample_817	0.054	0.078	0.052	0.032	0.036	0.043	0.06	0.046	0.089	0.064	0.026	0.129	0	0	0.026	0.004	0	0	0.026	0.008	0.214	0.092	0.155	0.097	0	0.021	0.034	0.025	0.143	0.113	0.017	0.07	0.018	0.028	0.026	0.027	0.018	0	0.043	0.006	0	0	0.034	0.01	0.25	0.128	0.138	0.348	0.089
Bootstrap sample_818	0.071	0.071	0.078	0.027	0.054	0.05	0.026	0.042	0.089	0.043	0.026	0.162	0	0	0.017	0.004	0	0	0.017	0.002	0.143	0.071	0.181	0.087	0.018	0.021	0.009	0.023	0.107	0.057	0.06	0.087	0	0.028	0.06	0.04	0.036	0	0.034	0.006	0	0	0.026	0.01	0.393	0.085	0.181	0.369	0
Bootstrap sample_819	0.054	0.043	0.078	0.036	0.089	0.043	0.026	0.04	0.089	0.05	0.026	0.154	0	0	0.026	0.006	0	0	0.043	0.008	0.143	0.071	0.181	0.099	0	0.021	0.017	0.015	0.036	0.099	0.034	0.089	0	0.035	0.103	0.032	0	0	0.026	0.006	0	0	0.043	0.004	0.393	0.184	0.19	0.361	0.054
Bootstrap sample_820	0.054	0.057	0.069	0.036	0.036	0.057	0.034	0.03	0.107	0.078	0	0.188	0	0	0.009	0	0	0	0.009	0.006	0.25	0.078	0.181	0.097	0.018	0.007	0	0.021	0.214	0.078	0.06	0.072	0.036	0.028	0.043	0.027	0.036	0	0.017	0.011	0	0	0	0.006	0.393	0.142	0.19	0.394	0.071
Bootstrap sample_821	0.018	0.064	0.034	0.04	0.054	0.05	0.026	0.032	0.179	0.043	0.017	0.16	0	0	0	0.006	0	0	0.026	0.004	0.196	0.092	0.086	0.097	0	0.028	0.034	0.017	0.089	0.057	0.069	0.084	0.018	0.028	0.034	0.023	0.018	0	0.034	0.004	0	0	0.017	0.01	0.464	0.17	0.164	0.338	0.054
Bootstrap sample_822	0.018	0.057	0.095	0.025	0.107	0.043	0.034	0.04	0.107	0.071	0.009	0.175	0	0	0.026	0.002	0	0	0.009	0.011	0.232	0.092	0.181	0.089	0	0.035	0.017	0.027	0.143	0.078	0.06	0.078	0.018	0.007	0.052	0.034	0.036	0	0.043	0.008	0	0	0.017	0.006	0.375	0.156	0.172	0.363	0.107
Bootstrap sample_823	0.018	0.035	0.034	0.025	0.089	0.05	0.052	0.051	0.107	0.057	0	0.141	0	0	0.017	0	0	0	0.052	0.01	0.161	0.043	0.172	0.124	0.018	0.028	0.026	0.017	0.071	0.085	0.034	0.076	0.054	0.05	0.06	0.025	0.018	0	0.043	0.002	0	0	0	0.004	0.464	0.17	0.138	0.337	0.071
Bootstrap sample_824	0.054	0.043	0.06	0.027	0.107	0.014	0.06	0.044	0.107	0.043	0.009	0.16	0	0	0.017	0.006	0	0	0.009	0.004	0.232	0.113	0.181	0.116	0	0.05	0.009	0.013	0.107	0.085	0.026	0.084	0	0.021	0.052	0.04	0.036	0	0.017	0.017	0	0	0.017	0.011	0.339	0.163	0.164	0.371	0.054
Bootstrap sample_825	0.036	0.021	0.069	0.023	0.054	0.035	0.06	0.03	0.071	0.078	0.017	0.16	0	0	0.009	0.004	0	0	0.017	0.006	0.179	0.064	0.224	0.074	0.018	0.028	0.009	0.027	0.125	0.064	0.06	0.074	0.018	0.014	0.043	0.036	0.018	0	0.017	0.004	0	0	0.009	0.006	0.321	0.135	0.164	0.375	0.143
Bootstrap sample_826	0.054	0.05	0.052	0.025	0.054	0.021	0.017	0.023	0.071	0.057	0.009	0.146	0	0	0.017	0.002	0	0	0.017	0.008	0.25	0.078	0.155	0.108	0	0.043	0.009	0.019	0.107	0.092	0.034	0.08	0.036	0.021	0.078	0.023	0.036	0	0.017	0.01	0	0	0.052	0.006	0.393	0.128	0.164	0.371	0.018
Bootstrap sample_827	0.054	0.05	0.052	0.025	0.071	0.05	0.052	0.027	0.071	0.035	0.026	0.158	0	0	0.009	0.006	0	0	0.026	0.011	0.304	0.085	0.129	0.112	0.018	0.028	0.017	0.019	0.143	0.092	0.052	0.078	0	0.007	0.026	0.038	0	0	0.034	0.011	0	0	0.026	0.008	0.518	0.163	0.121	0.338	0.071
Bootstrap sample_828	0.054	0.035	0.052	0.025	0.054	0.064	0.026	0.03	0.143	0.043	0	0.177	0	0	0.009	0.004	0	0	0.017	0.013	0.196	0.121	0.233	0.116	0.036	0.014	0.052	0.021	0.107	0.05	0.06	0.072	0.018	0.021	0.017	0.042	0	0	0.034	0.008	0	0	0.026	0.002	0.464	0.142	0.155	0.361	0
Bootstrap sample_829	0.036	0.021	0.017	0.034	0.054	0.021	0.034	0.029	0.161	0.043	0	0.171	0	0	0.009	0.008	0	0	0.009	0.002	0.107	0.142	0.181	0.112	0.036	0.021	0.009	0.015	0.089	0.099	0.069	0.067	0.018	0.014	0.069	0.027	0.018	0	0.017	0.002	0	0	0.017	0.011	0.321	0.191	0.181	0.35	0
Bootstrap sample_830	0.036	0.05	0.026	0.032	0.161	0.035	0.043	0.036	0.054	0.05	0.026	0.141	0	0	0.009	0.006	0	0	0.017	0.01	0.25	0.078	0.207	0.086	0	0.014	0.017	0.023	0.125	0.05	0.017	0.061	0	0.035	0.086	0.025	0	0	0.043	0.002	0	0	0.017	0.01	0.446	0.163	0.198	0.361	0.018
Bootstrap sample_831	0.054	0.057	0.026	0.03	0	0.057	0.069	0.027	0.143	0.071	0.009	0.173	0	0	0.017	0	0	0	0.034	0.008	0.196	0.113	0.172	0.099	0.018	0.028	0.017	0.008	0.125	0.085	0.026	0.065	0.036	0.028	0.043	0.034	0.054	0	0.043	0.006	0	0	0.017	0.01	0.339	0.191	0.19	0.356	0.107
Bootstrap sample_832	0	0.043	0.069	0.029	0.179	0.043	0.043	0.038	0.018	0.043	0.043	0.154	0	0	0	0	0	0	0.026	0.008	0.179	0.128	0.19	0.112	0	0.007	0	0.017	0.161	0.078	0.052	0.091	0.036	0.021	0.06	0.027	0	0	0.017	0.01	0	0	0.017	0.006	0.321	0.227	0.181	0.335	0.054
Bootstrap sample_833	0.089	0.05	0.043	0.017	0.089	0.05	0.043	0.038	0.071	0.043	0.009	0.137	0	0	0.017	0.006	0	0	0.043	0.011	0.232	0.106	0.241	0.091	0	0.021	0.034	0.017	0.161	0.092	0.026	0.07	0.018	0.028	0.069	0.038	0.018	0	0.017	0.004	0	0	0	0.006	0.429	0.121	0.112	0.348	0
Bootstrap sample_834	0.071	0.064	0.034	0.032	0.054	0.043	0.017	0.021	0.089	0.021	0.043	0.146	0	0	0.017	0.004	0	0	0.034	0.004	0.232	0.106	0.172	0.101	0	0.035	0.009	0.017	0.089	0.064	0.043	0.08	0.036	0.007	0.069	0.048	0.036	0	0.034	0.008	0	0	0.034	0.008	0.393	0.206	0.147	0.354	0.018
Bootstrap sample_835	0.018	0.007	0.052	0.025	0.054	0.014	0.034	0.042	0.179	0.05	0.017	0.173	0	0	0.026	0	0	0	0.009	0.004	0.196	0.099	0.155	0.091	0	0.014	0.026	0.01	0.036	0.057	0.06	0.051	0	0.021	0.129	0.034	0.036	0	0.043	0.011	0	0	0.009	0.006	0.268	0.248	0.172	0.38	0.054
Bootstrap sample_836	0.018	0.071	0.052	0.013	0.018	0.043	0.052	0.038	0.125	0.035	0.009	0.163	0	0	0.034	0.002	0	0	0.009	0.006	0.179	0.106	0.147	0.108	0.018	0.021	0.026	0.023	0.107	0.064	0.017	0.072	0.018	0.014	0.121	0.027	0.018	0	0.043	0.006	0	0	0.043	0.01	0.375	0.149	0.155	0.352	0.071
Bootstrap sample_837	0.036	0.05	0.034	0.036	0.143	0.057	0.034	0.029	0.196	0.05	0.034	0.181	0	0	0.017	0.002	0	0	0.009	0.006	0.143	0.099	0.147	0.106	0.018	0.014	0.009	0.01	0.161	0.071	0.034	0.07	0	0.014	0.026	0.029	0.018	0	0.026	0.008	0	0	0.026	0.002	0.411	0.17	0.138	0.325	0.071
Bootstrap sample_838	0	0.028	0.078	0.034	0.107	0.043	0.069	0.03	0.161	0.071	0.017	0.16	0	0	0.026	0.006	0	0	0.017	0.008	0.179	0.078	0.207	0.106	0.018	0.014	0.009	0.015	0.089	0.05	0.034	0.068	0.018	0.021	0.052	0.025	0.018	0	0.026	0.017	0	0	0.06	0.006	0.232	0.191	0.19	0.335	0.036
Bootstrap sample_839	0.071	0.028	0.06	0.03	0.071	0.035	0.026	0.036	0.107	0.05	0.017	0.173	0	0	0.009	0.011	0	0	0.043	0.006	0.214	0.057	0.259	0.097	0.018	0.028	0.009	0.019	0.107	0.078	0.043	0.078	0	0.014	0.043	0.032	0.018	0	0.026	0.01	0	0	0.017	0.006	0.482	0.17	0.129	0.357	0.089
Bootstrap sample_840	0.054	0.057	0.078	0.029	0.054	0.035	0.043	0.027	0.107	0.043	0.026	0.139	0	0	0.026	0.004	0	0	0.026	0	0.054	0.106	0.207	0.103	0.036	0.028	0.017	0.023	0.036	0.05	0.026	0.076	0.036	0.021	0.078	0.023	0	0	0.052	0.011	0	0	0.017	0.006	0.321	0.199	0.155	0.361	0
Bootstrap sample_841	0.054	0.028	0.06	0.044	0.054	0.028	0.026	0.032	0.089	0.021	0.017	0.162	0	0	0.009	0.004	0	0	0.069	0.008	0.179	0.121	0.155	0.103	0.036	0.035	0.017	0.023	0.107	0.071	0.043	0.078	0	0.014	0.078	0.034	0.036	0	0.026	0.01	0	0	0.043	0.002	0.464	0.142	0.147	0.359	0.107
Bootstrap sample_842	0.018	0.057	0.069	0.023	0.089	0.007	0.06	0.027	0.054	0.05	0	0.198	0	0	0.017	0.006	0	0	0.034	0.002	0.161	0.149	0.181	0.091	0.018	0.035	0.017	0.021	0.089	0.078	0.069	0.086	0.018	0.043	0.043	0.034	0	0	0.043	0.008	0	0	0.034	0.002	0.446	0.17	0.078	0.363	0.054
Bootstrap sample_843	0.036	0.043	0.017	0.021	0.071	0.043	0.034	0.025	0.089	0.057	0	0.135	0	0	0	0.004	0	0	0.009	0.004	0.179	0.128	0.224	0.099	0.036	0.021	0.034	0.015	0.071	0.057	0.034	0.078	0	0	0.078	0.03	0	0	0.052	0.015	0	0	0.034	0.006	0.375	0.149	0.147	0.369	0.054
Bootstrap sample_844	0	0.057	0.009	0.036	0.071	0.028	0.026	0.034	0.143	0.05	0	0.152	0	0	0.026	0.011	0	0	0.009	0.004	0.232	0.106	0.103	0.093	0.054	0.014	0.009	0.01	0.089	0.113	0.052	0.067	0.018	0.014	0.095	0.049	0	0	0.017	0.019	0	0	0.034	0.004	0.321	0.156	0.172	0.38	0.089
Bootstrap sample_845	0.036	0.05	0.06	0.036	0.036	0.028	0	0.034	0.179	0.021	0	0.198	0	0	0	0	0	0	0.043	0.006	0.286	0.121	0.207	0.097	0.018	0.007	0.034	0.013	0.054	0.106	0.017	0.086	0.036	0.028	0.095	0.04	0	0	0.026	0.008	0	0	0.017	0.002	0.321	0.206	0.147	0.3	0.089
Bootstrap sample_846	0.071	0.043	0.112	0.04	0.071	0.021	0.06	0.032	0.036	0.071	0.009	0.143	0	0	0.009	0.002	0	0	0.009	0.004	0.071	0.113	0.19	0.11	0.018	0.021	0.043	0.015	0.107	0.092	0.026	0.078	0	0.014	0.078	0.036	0	0	0.017	0.008	0	0	0.017	0.017	0.411	0.206	0.138	0.369	0.071
Bootstrap sample_847	0.018	0.064	0.017	0.036	0.089	0.043	0.078	0.04	0.107	0.035	0	0.177	0	0	0.009	0	0	0	0.078	0.008	0.196	0.092	0.129	0.118	0.018	0.021	0.009	0.023	0.071	0.057	0.043	0.07	0.018	0.043	0.043	0.048	0.036	0	0.026	0.01	0	0	0.026	0.01	0.304	0.227	0.086	0.34	0.054
Bootstrap sample_848	0	0.035	0.06	0.034	0.107	0.028	0.052	0.032	0.071	0.035	0.009	0.184	0	0	0.034	0.01	0	0	0.026	0.004	0.143	0.078	0.172	0.089	0.071	0.043	0.052	0.019	0.107	0.071	0.026	0.068	0	0.028	0.052	0.042	0.054	0	0.017	0.004	0	0	0.009	0.004	0.321	0.149	0.164	0.31	0.054
Bootstrap sample_849	0.018	0.028	0.052	0.013	0.036	0.028	0.112	0.034	0.071	0.106	0.017	0.173	0	0	0.009	0.01	0	0	0.026	0.004	0.196	0.121	0.147	0.089	0.018	0.028	0.034	0.021	0.089	0.099	0.052	0.084	0.036	0.014	0.069	0.017	0	0	0.009	0.008	0	0	0.009	0.011	0.339	0.177	0.138	0.333	0.071
Bootstrap sample_850	0.089	0.043	0.069	0.042	0.036	0.028	0.052	0.025	0.107	0.028	0.026	0.167	0	0	0.052	0.004	0	0	0.017	0.013	0.214	0.085	0.207	0.103	0.054	0.028	0.017	0.021	0.125	0.099	0.034	0.093	0.018	0.021	0.069	0.023	0.018	0	0.009	0.006	0	0	0.026	0.002	0.5	0.177	0.155	0.394	0.036
Bootstrap sample_851	0.018	0.057	0.069	0.03	0.018	0.043	0.043	0.036	0.107	0.05	0.009	0.148	0	0	0.034	0.002	0	0	0.017	0.006	0.089	0.071	0.19	0.097	0.018	0.007	0.009	0.017	0.161	0.043	0.052	0.061	0.018	0.028	0.034	0.03	0.018	0	0.034	0.01	0	0	0.017	0.004	0.375	0.191	0.164	0.317	0.107
Bootstrap sample_852	0	0.035	0.06	0.029	0.161	0.035	0.034	0.029	0.089	0.05	0.017	0.148	0	0	0.017	0.004	0	0	0.009	0.004	0.107	0.113	0.216	0.084	0.018	0.021	0.017	0.006	0.071	0.035	0.043	0.07	0.018	0.021	0.06	0.029	0.036	0	0	0.008	0	0	0.043	0.004	0.357	0.206	0.181	0.323	0.036
Bootstrap sample_853	0.036	0.043	0.043	0.034	0.071	0.043	0.034	0.03	0.161	0.057	0	0.158	0	0	0.009	0.004	0	0	0.026	0.002	0.143	0.099	0.181	0.101	0.018	0.021	0.026	0.013	0.071	0.071	0.06	0.076	0	0.014	0.043	0.032	0	0	0.017	0.008	0	0	0.026	0.011	0.5	0.163	0.164	0.363	0
Bootstrap sample_854	0.071	0.028	0.034	0.032	0.054	0.028	0.034	0.03	0.071	0.057	0.009	0.144	0	0	0.009	0.008	0	0	0.026	0.01	0.214	0.128	0.19	0.11	0	0.043	0.034	0.006	0.161	0.028	0.069	0.055	0.018	0.014	0.086	0.032	0.071	0	0.017	0.004	0	0	0.009	0.011	0.321	0.156	0.172	0.354	0.036
Bootstrap sample_855	0.036	0.057	0.078	0.023	0.054	0.028	0.06	0.029	0.125	0.028	0.043	0.177	0	0	0.026	0.004	0	0	0.009	0	0.143	0.135	0.233	0.099	0.018	0.035	0.034	0.017	0.125	0.05	0.06	0.074	0.036	0.028	0.06	0.023	0.018	0	0.026	0.01	0	0	0.026	0.004	0.393	0.177	0.112	0.325	0.054
Bootstrap sample_856	0.036	0.057	0.069	0.023	0.054	0.028	0.026	0.04	0.125	0.064	0.009	0.196	0	0	0.009	0.008	0	0	0.034	0.004	0.107	0.099	0.198	0.108	0.018	0.028	0	0.013	0.107	0.028	0.026	0.08	0.036	0.014	0.06	0.04	0	0	0.052	0.015	0	0	0.034	0.011	0.429	0.177	0.129	0.329	0.107
Bootstrap sample_857	0.036	0.035	0.034	0.038	0.143	0.007	0.026	0.036	0.143	0.057	0.009	0.169	0	0	0.009	0.004	0	0	0.052	0.008	0.179	0.071	0.138	0.112	0.018	0.021	0.017	0.008	0.125	0.057	0.043	0.086	0	0.021	0.086	0.038	0.054	0	0.026	0.006	0	0	0.026	0.01	0.411	0.191	0.181	0.375	0.089
Bootstrap sample_858	0.036	0.043	0.034	0.038	0.143	0.043	0.06	0.034	0.054	0.043	0.026	0.122	0	0	0.026	0.008	0	0	0.026	0.006	0.143	0.085	0.164	0.08	0.018	0.007	0.026	0.013	0.071	0.043	0.052	0.078	0.018	0.021	0.086	0.034	0	0	0.052	0.01	0	0	0.017	0.004	0.482	0.163	0.103	0.407	0.018
Bootstrap sample_859	0.071	0.064	0.069	0.032	0.071	0.028	0.052	0.036	0.071	0.021	0.034	0.169	0	0	0.026	0.004	0	0	0.009	0.006	0.143	0.071	0.138	0.112	0.071	0	0.017	0.017	0.071	0.05	0.026	0.082	0.036	0.014	0.069	0.038	0.054	0	0.009	0.004	0	0	0.034	0.002	0.321	0.227	0.129	0.325	0.036
Bootstrap sample_860	0.018	0.021	0.06	0.046	0.125	0.035	0.026	0.036	0.089	0.057	0.026	0.173	0	0	0.017	0.002	0	0	0.009	0.011	0.196	0.099	0.112	0.106	0.018	0.021	0.009	0.015	0.071	0.071	0.043	0.08	0.018	0	0.026	0.019	0.036	0	0.009	0.006	0	0	0.009	0	0.393	0.184	0.224	0.321	0.054
Bootstrap sample_861	0.054	0.05	0.052	0.038	0.054	0.035	0.034	0.04	0.089	0.028	0.026	0.162	0	0	0.009	0.006	0	0	0.086	0.01	0.125	0.113	0.207	0.103	0	0.05	0.017	0.017	0.107	0.05	0.069	0.078	0	0.014	0.06	0.042	0.036	0	0.026	0.017	0	0	0.043	0.008	0.304	0.234	0.164	0.34	0.089
Bootstrap sample_862	0.018	0.05	0.112	0.034	0.071	0.014	0.069	0.034	0.143	0.05	0.009	0.163	0	0	0.009	0.002	0	0	0.017	0.008	0.161	0.085	0.25	0.095	0.054	0	0	0.006	0.125	0.071	0.026	0.08	0.036	0.021	0.06	0.04	0	0	0.017	0.004	0	0	0.043	0.004	0.339	0.106	0.147	0.361	0.054
Bootstrap sample_863	0.071	0.043	0.043	0.025	0.054	0.05	0.043	0.036	0.107	0.028	0.017	0.169	0	0	0.043	0	0	0	0.017	0.006	0.25	0.078	0.172	0.11	0.018	0.021	0.009	0.013	0.107	0.113	0.017	0.078	0.036	0.05	0.086	0.034	0	0	0.026	0.013	0	0	0.034	0.006	0.446	0.227	0.112	0.363	0.071
Bootstrap sample_864	0.054	0.043	0.034	0.042	0.054	0.035	0.034	0.025	0.125	0.043	0.009	0.181	0	0	0.017	0.002	0	0	0.017	0.006	0.161	0.113	0.147	0.108	0.018	0.021	0.052	0.015	0.107	0.057	0.026	0.086	0.036	0.028	0.121	0.032	0.054	0	0.043	0.01	0	0	0.009	0.008	0.429	0.206	0.207	0.38	0.054
Bootstrap sample_865	0.054	0.057	0.086	0.044	0.054	0.014	0.026	0.029	0.089	0.05	0.009	0.144	0	0	0.009	0.008	0	0	0.026	0.01	0.214	0.071	0.129	0.108	0.018	0.021	0.034	0.015	0.125	0.057	0.069	0.078	0.018	0.007	0.052	0.032	0	0	0.026	0.002	0	0	0.017	0	0.429	0.184	0.155	0.352	0.054
Bootstrap sample_866	0.054	0.05	0.043	0.027	0.107	0.043	0.026	0.034	0.089	0.057	0.017	0.177	0	0	0.009	0.004	0	0	0.069	0.011	0.25	0.078	0.224	0.106	0	0.014	0.017	0.006	0.179	0.014	0.052	0.093	0.036	0.021	0.052	0.038	0	0	0.009	0.011	0	0	0.009	0.004	0.375	0.149	0.147	0.348	0.036
Bootstrap sample_867	0.071	0.057	0.043	0.03	0.036	0.05	0.034	0.042	0.107	0.028	0.026	0.19	0	0	0	0.008	0	0	0.017	0.008	0.143	0.099	0.155	0.091	0.018	0.028	0.026	0.025	0.107	0.092	0.069	0.061	0.018	0.021	0.034	0.034	0	0	0.026	0.008	0	0	0	0.006	0.411	0.156	0.155	0.342	0
Bootstrap sample_868	0.018	0.007	0.034	0.025	0.054	0.028	0.06	0.029	0.125	0.064	0.017	0.171	0	0	0.009	0.002	0	0	0.026	0.002	0.25	0.113	0.224	0.108	0	0.035	0.026	0.025	0.125	0.092	0.052	0.065	0.018	0.035	0.06	0.023	0	0	0.026	0.021	0	0	0.026	0.002	0.357	0.163	0.095	0.354	0.018
Bootstrap sample_869	0.018	0.043	0.095	0.019	0.089	0.021	0.009	0.03	0.143	0.064	0.009	0.162	0	0	0.043	0.006	0	0	0.009	0.002	0.25	0.071	0.147	0.097	0.018	0.014	0.009	0.015	0.071	0.078	0	0.099	0	0.007	0.034	0.025	0.018	0	0.009	0.008	0	0	0.034	0.01	0.268	0.199	0.155	0.369	0.071
Bootstrap sample_870	0.018	0.035	0.06	0.023	0.071	0.05	0.06	0.038	0.143	0.05	0	0.158	0	0	0.017	0	0	0	0.009	0.01	0.143	0.078	0.138	0.112	0	0.028	0.017	0.021	0.125	0.078	0.034	0.063	0.018	0.014	0.043	0.034	0.071	0	0.009	0.017	0	0	0.052	0.002	0.375	0.199	0.129	0.356	0.071
Bootstrap sample_871	0.018	0.035	0.034	0.03	0.089	0.007	0.069	0.023	0.107	0.071	0.026	0.186	0	0	0.026	0.002	0	0	0.017	0.008	0.25	0.106	0.138	0.101	0	0.021	0	0.021	0.054	0.085	0.034	0.065	0.018	0.035	0.017	0.044	0.036	0	0.017	0.006	0	0	0.017	0.006	0.25	0.163	0.121	0.323	0.107
Bootstrap sample_872	0.018	0.035	0.06	0.027	0.071	0.05	0.052	0.034	0.089	0.05	0.026	0.15	0	0	0.017	0.004	0	0	0.034	0.004	0.107	0.121	0.155	0.122	0.036	0.014	0	0.011	0.161	0.05	0.052	0.061	0	0.021	0.043	0.029	0.018	0	0.009	0.006	0	0	0.052	0.002	0.357	0.27	0.172	0.331	0.161
Bootstrap sample_873	0.054	0.035	0.052	0.015	0.071	0.043	0.069	0.044	0.143	0.064	0.026	0.165	0	0	0.009	0.004	0	0	0.009	0.004	0.179	0.092	0.129	0.086	0.018	0.007	0.009	0.023	0.25	0.043	0.069	0.076	0.018	0.035	0.034	0.023	0	0	0.017	0	0	0	0.009	0.011	0.464	0.142	0.172	0.352	0.018
Bootstrap sample_874	0.018	0.071	0.052	0.036	0.036	0.035	0.06	0.034	0.179	0.071	0.017	0.156	0	0	0	0.008	0	0	0.009	0.015	0.232	0.085	0.129	0.122	0	0.014	0.034	0.017	0.071	0.092	0.043	0.078	0.018	0.035	0.086	0.03	0.036	0	0.043	0.006	0	0	0.026	0.004	0.321	0.199	0.19	0.384	0.036
Bootstrap sample_875	0.036	0.05	0.034	0.021	0.054	0.028	0.017	0.049	0.071	0.05	0.017	0.165	0	0	0	0.002	0	0	0	0.004	0.214	0.092	0.164	0.099	0.018	0.014	0.017	0.019	0.143	0.035	0.043	0.099	0	0.007	0.078	0.03	0	0	0.009	0.008	0	0	0.009	0.01	0.357	0.27	0.155	0.378	0.018
Bootstrap sample_876	0	0.05	0.043	0.042	0.107	0.05	0.06	0.036	0.179	0.05	0	0.158	0	0	0.026	0.006	0	0	0.026	0.006	0.179	0.078	0.147	0.12	0.018	0.021	0.017	0.01	0.071	0.071	0.034	0.076	0.018	0.014	0.069	0.029	0	0	0.009	0.008	0	0	0.043	0.006	0.321	0.191	0.138	0.378	0.089
Bootstrap sample_877	0.054	0.021	0.043	0.021	0.107	0.035	0.043	0.04	0.143	0.085	0.017	0.15	0	0	0	0.004	0	0	0.043	0.011	0.268	0.149	0.207	0.116	0.054	0.014	0.017	0.021	0.143	0.05	0.069	0.063	0.036	0.028	0.086	0.03	0.018	0	0.009	0.006	0	0	0.017	0.006	0.429	0.206	0.121	0.327	0.036
Bootstrap sample_878	0	0.035	0.095	0.025	0.054	0.057	0.017	0.038	0.125	0.035	0.009	0.167	0	0	0.017	0.006	0	0	0.06	0.006	0.268	0.135	0.164	0.101	0.018	0.05	0	0.019	0.125	0.064	0.078	0.087	0	0.007	0.086	0.032	0.036	0	0.034	0.004	0	0	0	0.004	0.286	0.142	0.19	0.365	0.036
Bootstrap sample_879	0	0.043	0.069	0.038	0.054	0.043	0.052	0.029	0.054	0.035	0.034	0.16	0	0	0.009	0.006	0	0	0.009	0.002	0.268	0.071	0.164	0.089	0.036	0.007	0.009	0.015	0.107	0.064	0.026	0.057	0.018	0.021	0.06	0.023	0	0	0	0.013	0	0	0.043	0.01	0.411	0.177	0.172	0.327	0.036
Bootstrap sample_880	0	0.035	0.043	0.036	0.071	0.028	0.052	0.034	0.107	0.021	0.017	0.156	0	0	0	0.004	0	0	0.009	0.002	0.125	0.057	0.147	0.106	0.036	0.021	0.034	0.011	0.071	0.078	0.017	0.053	0.036	0.014	0.086	0.027	0	0	0.026	0.015	0	0	0.043	0.006	0.446	0.199	0.138	0.376	0.018
Bootstrap sample_881	0.018	0.028	0.086	0.051	0.125	0.028	0.043	0.036	0.161	0.028	0.009	0.175	0	0	0.009	0.004	0	0	0.017	0.008	0.125	0.099	0.164	0.116	0	0.043	0	0.01	0.089	0.071	0.034	0.091	0.036	0.007	0.06	0.034	0	0	0.017	0.011	0	0	0.017	0.01	0.375	0.234	0.216	0.344	0.107
Bootstrap sample_882	0.071	0.071	0.078	0.015	0.018	0.028	0.043	0.019	0.161	0.043	0.017	0.173	0	0	0.034	0.004	0	0	0.017	0.011	0.25	0.128	0.103	0.099	0.036	0.014	0.009	0.025	0.143	0.078	0.043	0.068	0.071	0.021	0.06	0.023	0.054	0	0.017	0.004	0	0	0.06	0.006	0.411	0.234	0.164	0.361	0.036
Bootstrap sample_883	0.036	0.043	0.078	0.025	0.054	0.021	0.034	0.038	0.107	0.043	0.009	0.173	0	0	0.026	0	0	0	0.034	0	0.179	0.128	0.112	0.105	0.018	0.007	0.043	0.008	0.125	0.057	0.017	0.061	0.054	0.007	0.06	0.049	0	0	0.034	0.021	0	0	0.043	0.004	0.464	0.163	0.138	0.354	0.036
Bootstrap sample_884	0.018	0.021	0.06	0.046	0.089	0.043	0.017	0.038	0.125	0.064	0.009	0.156	0	0	0	0.006	0	0	0.052	0.004	0.161	0.085	0.172	0.072	0.036	0.014	0.034	0.011	0.089	0.057	0.069	0.074	0	0.021	0.06	0.027	0	0	0.017	0.008	0	0	0.034	0.006	0.339	0.191	0.129	0.298	0.089
Bootstrap sample_885	0.018	0.05	0.043	0.034	0.054	0.043	0.069	0.032	0.107	0.043	0.017	0.184	0	0	0.017	0.002	0	0	0.034	0.006	0.286	0.106	0.147	0.108	0	0.021	0.009	0.027	0.161	0.028	0.078	0.07	0	0.007	0.06	0.038	0.018	0	0.026	0.01	0	0	0.009	0.002	0.286	0.17	0.138	0.373	0.054
Bootstrap sample_886	0.018	0.021	0.052	0.019	0.071	0.035	0.052	0.044	0.071	0.043	0	0.165	0	0	0.017	0.002	0	0	0.043	0.008	0.179	0.135	0.103	0.08	0.036	0.043	0.009	0.013	0.089	0.078	0.009	0.112	0	0.014	0.043	0.027	0.018	0	0.026	0.006	0	0	0	0.004	0.339	0.22	0.172	0.346	0.018
Bootstrap sample_887	0.036	0.021	0.069	0.029	0.071	0.035	0.026	0.034	0.071	0.057	0.034	0.211	0	0	0.043	0.01	0	0	0.017	0	0.196	0.071	0.172	0.093	0.018	0.014	0	0.021	0.161	0.128	0.034	0.063	0.036	0.028	0.086	0.03	0.018	0	0.052	0.01	0	0	0.052	0.006	0.482	0.206	0.129	0.367	0.054
Bootstrap sample_888	0.071	0.064	0.017	0.027	0.036	0.035	0.017	0.023	0.143	0.064	0.026	0.152	0	0	0.034	0.006	0	0	0.043	0.002	0.232	0.078	0.172	0.068	0.018	0.021	0	0.021	0.125	0.092	0.06	0.065	0	0.035	0.026	0.025	0.018	0	0.017	0.01	0	0	0.06	0.008	0.464	0.17	0.129	0.331	0.071
Bootstrap sample_889	0.036	0.035	0.129	0.034	0.107	0.028	0.043	0.036	0.089	0.085	0.034	0.162	0	0	0.026	0.002	0	0	0.017	0.004	0.143	0.043	0.121	0.097	0.054	0.057	0.017	0.006	0.071	0.099	0.069	0.07	0.036	0.014	0.052	0.029	0	0	0.026	0.008	0	0	0.043	0.002	0.554	0.156	0.112	0.323	0.089
Bootstrap sample_890	0.036	0.035	0.06	0.025	0.089	0.035	0.034	0.034	0.232	0.035	0.034	0.156	0	0	0.009	0.004	0	0	0.017	0.006	0.232	0.043	0.164	0.097	0	0.035	0.009	0.013	0.107	0.085	0.06	0.076	0	0.014	0.078	0.023	0	0	0.026	0.004	0	0	0.026	0.008	0.375	0.163	0.155	0.352	0.089
Bootstrap sample_891	0.071	0.071	0.06	0.029	0.054	0.035	0.026	0.034	0.089	0.035	0.009	0.162	0	0	0.017	0.004	0	0	0.06	0.006	0.179	0.085	0.147	0.125	0	0.035	0.026	0.013	0.143	0.064	0.034	0.076	0.018	0.014	0.112	0.027	0.018	0	0.009	0.008	0	0	0.009	0	0.411	0.206	0.103	0.392	0.036
Bootstrap sample_892	0.036	0.035	0.095	0.029	0.054	0.028	0.026	0.04	0.089	0.064	0.017	0.167	0	0	0.009	0.002	0	0	0.017	0.006	0.196	0.106	0.155	0.103	0	0.021	0.009	0.015	0.161	0.057	0.043	0.086	0.036	0.028	0.034	0.034	0.018	0	0.052	0.008	0	0	0.06	0.006	0.232	0.149	0.224	0.342	0.036
Bootstrap sample_893	0.071	0.035	0.052	0.019	0.071	0.064	0.052	0.049	0.071	0.028	0	0.184	0	0	0.026	0.006	0	0	0.06	0.006	0.161	0.121	0.233	0.129	0.054	0.014	0.017	0.027	0.071	0.064	0.043	0.061	0	0.007	0.052	0.036	0.036	0	0.043	0.002	0	0	0	0.008	0.446	0.234	0.164	0.365	0.071
Bootstrap sample_894	0.036	0.071	0.043	0.027	0.089	0.064	0.034	0.044	0.036	0.043	0.009	0.163	0	0	0	0.006	0	0	0.034	0.008	0.25	0.106	0.19	0.089	0.036	0.007	0.034	0.017	0.161	0.078	0.069	0.082	0.018	0.021	0.052	0.03	0.018	0	0.026	0.008	0	0	0.017	0.002	0.25	0.163	0.147	0.352	0.071
Bootstrap sample_895	0.018	0.064	0.034	0.017	0.018	0.028	0.052	0.038	0.107	0.043	0.034	0.129	0	0	0.017	0.004	0	0	0.017	0	0.143	0.156	0.181	0.114	0	0.028	0.009	0.017	0.125	0.057	0.034	0.097	0	0.007	0.069	0.023	0	0	0.043	0.01	0	0	0.026	0.004	0.446	0.248	0.112	0.346	0.125
Bootstrap sample_896	0.071	0.028	0.052	0.029	0.071	0.035	0.078	0.023	0.107	0.05	0	0.154	0	0	0.009	0.004	0	0	0.043	0	0.125	0.092	0.172	0.124	0.018	0.014	0.009	0.013	0.089	0.064	0.052	0.067	0.018	0.014	0.069	0.019	0	0	0.026	0.002	0	0	0.026	0.008	0.25	0.17	0.129	0.354	0.107
Bootstrap sample_897	0.018	0.035	0.078	0.036	0.089	0.05	0.052	0.025	0.071	0.035	0.009	0.169	0	0	0	0.006	0	0	0.009	0.011	0.179	0.092	0.181	0.116	0.018	0.035	0.026	0.021	0.125	0.071	0.026	0.067	0.036	0.035	0.052	0.03	0	0	0.017	0.004	0	0	0.034	0.006	0.536	0.227	0.164	0.306	0.107
Bootstrap sample_898	0.036	0.057	0.078	0.046	0.036	0.064	0.026	0.029	0.089	0.071	0.017	0.144	0	0	0.017	0	0	0	0.052	0.008	0.196	0.071	0.19	0.122	0.018	0.021	0.026	0.017	0.054	0.064	0.052	0.095	0	0.021	0.06	0.017	0	0	0.009	0.004	0	0	0.017	0.002	0.5	0.156	0.172	0.35	0.018
Bootstrap sample_899	0.036	0.021	0.06	0.04	0.071	0.057	0.052	0.025	0.089	0.05	0.009	0.171	0	0	0.043	0.008	0	0	0.017	0.004	0.25	0.078	0.198	0.105	0	0.035	0	0.013	0.054	0.057	0.034	0.059	0	0.035	0.043	0.038	0	0	0.026	0.019	0	0	0.043	0.01	0.446	0.191	0.181	0.356	0.018
Bootstrap sample_900	0.018	0.007	0.086	0.036	0.089	0.043	0.017	0.042	0.054	0.05	0.026	0.154	0	0	0.026	0.006	0	0	0.026	0.008	0.125	0.106	0.207	0.087	0	0.014	0.034	0.017	0.071	0.057	0.052	0.07	0	0.035	0.06	0.017	0.018	0	0.026	0.006	0	0	0.017	0.01	0.464	0.22	0.069	0.34	0.071
Bootstrap sample_901	0.054	0.057	0.086	0.032	0.018	0.035	0.009	0.03	0.196	0.057	0.026	0.173	0	0	0.017	0.008	0	0	0.026	0.011	0.143	0.099	0.198	0.108	0.018	0.014	0	0.025	0.125	0.057	0.078	0.08	0.018	0.028	0.078	0.038	0	0	0.009	0.004	0	0	0.026	0.004	0.339	0.156	0.147	0.342	0.071
Bootstrap sample_902	0.036	0.071	0.052	0.04	0.107	0.021	0.017	0.044	0.143	0.085	0.026	0.167	0	0	0.009	0.004	0	0	0.017	0.01	0.268	0.092	0.207	0.105	0.036	0.014	0.017	0.013	0.125	0.064	0.043	0.067	0.036	0	0.103	0.038	0.018	0	0.034	0.01	0	0	0	0.006	0.482	0.199	0.069	0.344	0.018
Bootstrap sample_903	0.018	0.085	0.086	0.032	0.036	0.05	0.052	0.015	0.089	0.057	0.009	0.162	0	0	0.026	0.006	0	0	0.017	0.004	0.143	0.106	0.198	0.114	0	0.043	0	0.021	0.125	0.078	0.034	0.04	0.036	0.035	0.043	0.03	0.018	0	0.017	0.011	0	0	0.043	0.013	0.357	0.22	0.121	0.365	0.125
Bootstrap sample_904	0.036	0.043	0.06	0.042	0.071	0.064	0.052	0.04	0.089	0.035	0.026	0.162	0	0	0.009	0.002	0	0	0.017	0.002	0.143	0.135	0.198	0.086	0	0	0.026	0.011	0.161	0.035	0.052	0.076	0	0.028	0.034	0.042	0.018	0	0.034	0.008	0	0	0	0.01	0.393	0.156	0.095	0.331	0.107
Bootstrap sample_905	0.071	0.035	0.069	0.027	0.036	0.05	0.017	0.034	0.107	0.035	0	0.167	0	0	0.026	0.006	0	0	0.026	0	0.179	0.121	0.095	0.091	0	0	0	0.008	0.161	0.064	0.052	0.065	0.071	0.014	0.043	0.053	0.018	0	0.034	0.004	0	0	0.052	0.004	0.429	0.177	0.138	0.359	0.054
Bootstrap sample_906	0	0.05	0.078	0.032	0.036	0.028	0.086	0.036	0.071	0.057	0.017	0.169	0	0	0.017	0.002	0	0	0.043	0.006	0.125	0.035	0.129	0.112	0.036	0.043	0.043	0.017	0.107	0.05	0.043	0.063	0.018	0.014	0.052	0.03	0.018	0	0.026	0.017	0	0	0.009	0.013	0.339	0.149	0.181	0.346	0.054
Bootstrap sample_907	0.018	0.043	0.034	0.025	0.125	0.05	0.06	0.029	0.071	0.064	0.009	0.127	0	0	0.017	0.008	0	0	0.043	0.002	0.232	0.071	0.147	0.106	0.018	0.035	0.034	0.013	0.143	0.071	0.052	0.086	0	0.014	0.078	0.029	0	0	0.043	0.01	0	0	0.034	0.004	0.232	0.213	0.086	0.371	0.054
Bootstrap sample_908	0.036	0.028	0.043	0.034	0.071	0.028	0.026	0.025	0.089	0.043	0.009	0.184	0	0	0.017	0	0	0	0.026	0.006	0.179	0.099	0.164	0.103	0	0.028	0.009	0.023	0.089	0.028	0.026	0.086	0.018	0.021	0.043	0.019	0	0	0.026	0.008	0	0	0.034	0.006	0.304	0.177	0.216	0.338	0.089
Bootstrap sample_909	0.036	0.078	0.078	0.027	0.125	0.028	0.034	0.04	0.161	0.05	0.009	0.129	0	0	0.017	0.006	0	0	0.026	0.01	0.196	0.092	0.172	0.095	0.018	0.007	0	0.017	0.089	0.043	0.043	0.076	0.036	0.007	0.086	0.038	0.036	0	0.034	0.01	0	0	0.043	0.004	0.357	0.184	0.138	0.373	0
Bootstrap sample_910	0.036	0.035	0.043	0.027	0.071	0.035	0.043	0.025	0.125	0.035	0.017	0.171	0	0	0.017	0.002	0	0	0.026	0.006	0.161	0.078	0.147	0.08	0.018	0.007	0	0.013	0.054	0.035	0.009	0.072	0.018	0.014	0.069	0.032	0.018	0	0.034	0.01	0	0	0.043	0.002	0.393	0.142	0.155	0.346	0.054
Bootstrap sample_911	0.054	0.078	0.052	0.036	0.107	0.028	0.026	0.04	0.214	0.05	0.034	0.143	0	0	0	0	0	0	0.043	0.01	0.107	0.106	0.164	0.086	0	0.05	0.009	0.004	0.054	0.057	0.026	0.097	0.018	0.035	0.043	0.034	0.018	0	0.017	0.004	0	0	0.017	0.013	0.429	0.156	0.147	0.354	0.125
Bootstrap sample_912	0.018	0.021	0.069	0.032	0.107	0.043	0.043	0.029	0.143	0.085	0.026	0.181	0	0	0.009	0	0	0	0.009	0.011	0.125	0.078	0.19	0.089	0.018	0.007	0.009	0.019	0	0.021	0.06	0.091	0	0.021	0.06	0.049	0.018	0	0.043	0.008	0	0	0.026	0.004	0.429	0.206	0.138	0.352	0.036
Bootstrap sample_913	0.018	0.028	0.06	0.03	0.071	0.043	0.043	0.034	0.071	0.057	0.009	0.186	0	0	0.017	0.004	0	0	0.009	0.01	0.214	0.092	0.172	0.105	0.036	0.014	0	0.015	0.089	0.071	0.026	0.059	0	0.014	0.078	0.025	0.036	0	0.034	0.008	0	0	0	0.006	0.357	0.213	0.112	0.337	0.054
Bootstrap sample_914	0	0.05	0.043	0.025	0.036	0.035	0.034	0.044	0.036	0.057	0.026	0.169	0	0	0	0.002	0	0	0.026	0.006	0.214	0.113	0.147	0.114	0	0	0.009	0.011	0.143	0.078	0.017	0.089	0.036	0.028	0.103	0.027	0.018	0	0.026	0.01	0	0	0.034	0.004	0.304	0.17	0.181	0.31	0.018
Bootstrap sample_915	0.018	0.092	0.034	0.042	0.071	0.028	0.026	0.042	0.161	0.043	0.009	0.146	0	0	0.009	0.004	0	0	0.017	0.002	0.25	0.121	0.164	0.101	0.036	0.021	0.026	0.017	0.089	0.064	0.078	0.076	0.018	0.014	0.034	0.034	0.054	0	0.026	0.008	0	0	0.017	0.004	0.393	0.241	0.19	0.346	0.036
Bootstrap sample_916	0.036	0.064	0.052	0.048	0.036	0.043	0.017	0.027	0.036	0.035	0	0.162	0	0	0.017	0.006	0	0	0.017	0.006	0.214	0.142	0.19	0.089	0.018	0.021	0	0.013	0.125	0.064	0	0.055	0.036	0.014	0.069	0.036	0.018	0	0.052	0.015	0	0	0.034	0.002	0.411	0.199	0.233	0.394	0.054
Bootstrap sample_917	0.089	0.071	0.052	0.044	0.071	0.014	0.043	0.03	0.143	0.071	0.043	0.152	0	0	0.017	0.006	0	0	0.009	0.002	0.214	0.128	0.198	0.108	0.036	0.021	0.017	0.015	0.179	0.078	0.017	0.087	0.107	0.014	0.06	0.04	0.018	0	0.017	0.002	0	0	0.017	0.004	0.375	0.213	0.155	0.352	0.054
Bootstrap sample_918	0	0.035	0.052	0.023	0.107	0.021	0.017	0.032	0.071	0.071	0.009	0.154	0	0	0.026	0.004	0	0	0.06	0.004	0.196	0.078	0.233	0.086	0	0.035	0	0.015	0.089	0.064	0.017	0.086	0.054	0.021	0.06	0.027	0.018	0	0.017	0.006	0	0	0.017	0.004	0.393	0.184	0.216	0.365	0.018
Bootstrap sample_919	0.054	0.035	0.034	0.029	0.125	0.014	0.009	0.03	0.125	0.043	0.017	0.143	0	0	0.017	0.002	0	0	0	0.002	0.214	0.128	0.207	0.091	0	0.007	0	0.013	0.161	0.021	0.078	0.093	0	0.007	0.069	0.029	0.018	0	0.009	0.008	0	0	0.017	0.006	0.429	0.191	0.112	0.323	0.071
Bootstrap sample_920	0.018	0.035	0.095	0.01	0.125	0.014	0.017	0.034	0.054	0.057	0.009	0.171	0	0	0.026	0.004	0	0	0.017	0.004	0.214	0.106	0.198	0.103	0.018	0.021	0.052	0.019	0.143	0.05	0.06	0.091	0	0.021	0.052	0.023	0.018	0	0.017	0.011	0	0	0.06	0.01	0.339	0.22	0.129	0.407	0.089
Bootstrap sample_921	0.089	0.021	0.043	0.048	0.089	0.021	0.078	0.038	0.018	0.078	0	0.163	0	0	0.026	0.002	0	0	0.034	0.011	0.214	0.099	0.164	0.099	0	0.043	0.017	0.013	0.107	0.071	0.034	0.078	0	0.014	0.034	0.029	0	0	0.026	0.008	0	0	0.043	0.006	0.339	0.227	0.147	0.337	0.089
Bootstrap sample_922	0.107	0.035	0.086	0.03	0.071	0.035	0.069	0.025	0.107	0.064	0.009	0.148	0	0	0.017	0.008	0	0	0.017	0.013	0.232	0.156	0.19	0.108	0	0.028	0.026	0.011	0.125	0.057	0.043	0.07	0	0.021	0.086	0.036	0.018	0	0.009	0.01	0	0	0.034	0.008	0.375	0.135	0.155	0.337	0.054
Bootstrap sample_923	0.036	0.021	0.026	0.038	0.036	0.035	0.052	0.032	0.107	0.057	0.009	0.165	0	0	0	0.004	0	0	0.017	0.002	0.196	0.099	0.172	0.091	0.018	0.028	0.009	0.01	0.071	0.05	0.06	0.084	0.018	0.028	0.043	0.032	0.018	0	0.026	0.011	0	0	0.017	0.011	0.321	0.22	0.172	0.337	0.071
Bootstrap sample_924	0.036	0.057	0.026	0.032	0.054	0.043	0.034	0.044	0.196	0.05	0	0.173	0	0	0.009	0.008	0	0	0.026	0.011	0.125	0.085	0.172	0.105	0.018	0.035	0.034	0.027	0.125	0.05	0.026	0.072	0.018	0.028	0.052	0.032	0.054	0	0.043	0.004	0	0	0.017	0.004	0.357	0.128	0.121	0.348	0.036
Bootstrap sample_925	0.054	0.071	0.009	0.032	0.071	0.035	0.034	0.038	0.054	0.028	0.017	0.148	0	0	0.009	0.002	0	0	0.052	0.004	0.179	0.085	0.103	0.099	0.018	0.014	0	0.017	0.196	0.078	0.078	0.074	0.018	0.021	0.06	0.023	0.018	0	0.009	0.006	0	0	0.06	0.002	0.339	0.156	0.138	0.363	0.054
Bootstrap sample_926	0.054	0.043	0.078	0.029	0.071	0.021	0.026	0.03	0.179	0.035	0.017	0.165	0	0	0.009	0.006	0	0	0	0.01	0.125	0.099	0.172	0.095	0.036	0	0.017	0.03	0.107	0.064	0.026	0.078	0	0.028	0.086	0.029	0	0	0.026	0.013	0	0	0.017	0.008	0.393	0.241	0.086	0.342	0.036
Bootstrap sample_927	0.036	0.035	0.078	0.036	0.054	0.028	0.069	0.032	0.143	0.043	0.026	0.152	0	0	0.017	0.002	0	0	0.06	0.002	0.125	0.099	0.19	0.091	0.018	0.021	0.017	0.019	0.071	0.078	0.06	0.068	0.054	0.007	0.078	0.027	0	0	0.017	0.006	0	0	0.026	0.002	0.411	0.213	0.147	0.369	0.018
Bootstrap sample_928	0.018	0.035	0.043	0.032	0.071	0.05	0.052	0.032	0.089	0.043	0.026	0.16	0	0	0.009	0.004	0	0	0.026	0.006	0.089	0.128	0.147	0.106	0	0.021	0.017	0.019	0.089	0.057	0.052	0.076	0	0.014	0.043	0.027	0.071	0	0.026	0.013	0	0	0.026	0.008	0.482	0.156	0.129	0.35	0.036
Bootstrap sample_929	0.018	0.043	0.043	0.032	0.125	0.05	0.052	0.034	0.161	0.078	0.017	0.169	0	0	0.009	0	0	0	0.017	0.006	0.196	0.071	0.172	0.068	0.071	0.007	0.017	0.008	0.107	0.071	0.043	0.082	0.036	0.028	0.052	0.027	0.071	0	0.026	0.01	0	0	0.017	0.002	0.446	0.184	0.241	0.371	0.054
Bootstrap sample_930	0.054	0.035	0.017	0.027	0.125	0.014	0.052	0.042	0.107	0.028	0	0.183	0	0	0.026	0	0	0	0.017	0.008	0.161	0.078	0.216	0.097	0.018	0.021	0.034	0.034	0.036	0.064	0.034	0.08	0.089	0.021	0.06	0.036	0	0	0.069	0.011	0	0	0.026	0.01	0.375	0.156	0.164	0.34	0
Bootstrap sample_931	0.054	0.014	0.078	0.03	0.161	0.014	0.043	0.032	0.107	0.057	0	0.125	0	0	0.009	0.004	0	0	0.009	0.011	0.143	0.078	0.138	0.122	0	0.021	0.009	0.015	0.107	0.057	0.052	0.074	0	0.028	0.086	0.038	0.018	0	0.017	0.006	0	0	0.009	0.002	0.304	0.128	0.138	0.34	0.071
Bootstrap sample_932	0.018	0.028	0.06	0.021	0.107	0.071	0.026	0.036	0.143	0.078	0.009	0.167	0	0	0	0.004	0	0	0	0.01	0.179	0.121	0.164	0.105	0.018	0	0	0.01	0.018	0.057	0.06	0.063	0.018	0.007	0.043	0.038	0	0	0.034	0.006	0	0	0.034	0.008	0.304	0.191	0.138	0.327	0.018
Bootstrap sample_933	0.036	0.071	0.069	0.023	0.089	0.021	0.034	0.044	0.107	0.035	0.009	0.173	0	0	0.017	0.004	0	0	0.043	0.004	0.179	0.071	0.224	0.124	0.018	0.007	0.009	0.023	0.089	0.057	0.034	0.068	0.036	0.014	0.103	0.04	0.089	0	0.017	0.004	0	0	0.026	0.006	0.429	0.22	0.112	0.371	0
Bootstrap sample_934	0.036	0.035	0.043	0.017	0.036	0.021	0.026	0.027	0.089	0.099	0.034	0.146	0	0	0.009	0.008	0	0	0.017	0.01	0.25	0.128	0.181	0.114	0.036	0.014	0.026	0.027	0.161	0.057	0.06	0.076	0.018	0.043	0.043	0.032	0	0	0	0.006	0	0	0.052	0.008	0.321	0.199	0.207	0.356	0.054
Bootstrap sample_935	0.036	0.05	0.078	0.036	0.018	0.035	0.034	0.032	0.161	0.092	0.026	0.148	0	0	0	0.006	0	0	0.017	0	0.179	0.071	0.276	0.105	0	0.014	0	0.019	0.089	0.085	0.017	0.063	0	0.021	0.052	0.025	0.018	0	0.017	0.01	0	0	0.052	0.002	0.321	0.213	0.129	0.369	0.018
Bootstrap sample_936	0.036	0.021	0.06	0.027	0.125	0.043	0.043	0.038	0.018	0.05	0.026	0.188	0	0	0.017	0.008	0	0	0.026	0	0.25	0.099	0.181	0.105	0.036	0.028	0.026	0.011	0.143	0.057	0.034	0.087	0	0.014	0.069	0.032	0	0	0.009	0.008	0	0	0.009	0.01	0.393	0.177	0.138	0.354	0.054
Bootstrap sample_937	0	0.05	0.078	0.038	0.107	0.035	0.026	0.029	0.125	0.057	0.017	0.175	0	0	0.009	0.004	0	0	0.026	0.006	0.089	0.106	0.181	0.099	0.018	0.021	0.026	0.019	0.054	0.057	0.06	0.065	0	0.007	0.026	0.023	0.036	0	0.017	0.004	0	0	0.009	0.008	0.429	0.17	0.147	0.337	0.036
Bootstrap sample_938	0.036	0.043	0.034	0.021	0.071	0.043	0.034	0.032	0.054	0.028	0.009	0.165	0	0	0.017	0.01	0	0	0.009	0.004	0.143	0.106	0.181	0.093	0	0	0	0.013	0.071	0.028	0.043	0.114	0	0.028	0.043	0.034	0.036	0	0.017	0.01	0	0	0.043	0.011	0.429	0.191	0.207	0.354	0
Bootstrap sample_939	0.036	0.05	0.052	0.038	0.018	0.035	0.06	0.025	0.143	0.078	0.017	0.175	0	0	0.017	0.004	0	0	0.017	0.008	0.107	0.064	0.172	0.099	0	0.043	0.026	0.006	0.125	0.064	0.052	0.108	0.036	0.028	0.052	0.034	0	0	0	0.006	0	0	0	0.004	0.393	0.184	0.198	0.365	0.089
Bootstrap sample_940	0	0.021	0.06	0.038	0	0.028	0.034	0.036	0.036	0.028	0.009	0.148	0	0	0.034	0.002	0	0	0.017	0.006	0.071	0.064	0.241	0.116	0	0.021	0.009	0.015	0.054	0.057	0.052	0.074	0	0.014	0.052	0.046	0.018	0	0.026	0.002	0	0	0.009	0	0.393	0.135	0.19	0.388	0
Bootstrap sample_941	0.018	0.043	0.086	0.029	0.018	0.014	0.06	0.044	0.089	0.043	0.017	0.167	0	0	0.052	0.002	0	0	0.026	0.002	0.089	0.085	0.224	0.097	0.071	0.014	0.017	0.015	0.125	0.071	0.017	0.072	0	0.007	0.078	0.036	0	0	0.017	0.006	0	0	0.017	0.006	0.482	0.184	0.138	0.35	0.018
Bootstrap sample_942	0.018	0.021	0.043	0.029	0.054	0.05	0.034	0.029	0.089	0.106	0	0.143	0	0	0	0.002	0	0	0.009	0.01	0.125	0.078	0.138	0.105	0.036	0.05	0	0.01	0.125	0.071	0.052	0.084	0.036	0.028	0.052	0.029	0.018	0	0.034	0.004	0	0	0.034	0.004	0.446	0.213	0.164	0.375	0.054
Bootstrap sample_943	0.018	0.035	0.069	0.029	0.071	0.064	0	0.042	0.179	0.064	0.017	0.16	0	0	0.034	0.008	0	0	0.009	0.011	0.143	0.149	0.25	0.105	0.036	0.043	0.034	0.023	0.089	0.014	0.069	0.076	0.018	0.021	0.06	0.042	0	0	0.017	0.004	0	0	0.009	0.004	0.286	0.149	0.138	0.354	0.018
Bootstrap sample_944	0.054	0.043	0.069	0.042	0.054	0.05	0.052	0.029	0.107	0.035	0.026	0.186	0	0	0.009	0.002	0	0	0.034	0.006	0.196	0.078	0.181	0.103	0.018	0.014	0.043	0.015	0.054	0.064	0.06	0.065	0.018	0.007	0.095	0.032	0.018	0	0.017	0.01	0	0	0.034	0.002	0.393	0.184	0.233	0.354	0.036
Bootstrap sample_945	0.054	0.064	0.078	0.021	0.071	0.021	0.026	0.032	0.107	0.021	0.017	0.184	0	0	0.009	0.004	0	0	0.034	0.002	0.161	0.078	0.172	0.112	0	0.028	0.017	0.021	0.089	0.078	0.043	0.063	0.018	0.007	0.052	0.042	0.018	0	0.043	0.008	0	0	0.026	0.008	0.518	0.184	0.121	0.335	0.036
Bootstrap sample_946	0.018	0.035	0.095	0.034	0.018	0.014	0.052	0.036	0.089	0.064	0.017	0.171	0	0	0.009	0.006	0	0	0.026	0.008	0.161	0.092	0.147	0.089	0	0.021	0.017	0.013	0.179	0.057	0.069	0.063	0.018	0.021	0.043	0.036	0.018	0	0.017	0.011	0	0	0.026	0	0.429	0.177	0.241	0.367	0.054
Bootstrap sample_947	0	0.043	0.043	0.032	0.054	0.071	0	0.036	0.125	0.057	0.009	0.144	0	0	0	0.004	0	0	0.034	0.01	0.107	0.071	0.181	0.112	0.018	0.007	0.017	0.019	0.018	0.057	0.034	0.067	0.018	0.021	0.069	0.034	0.054	0	0.009	0.004	0	0	0.026	0.004	0.357	0.199	0.181	0.361	0.036
Bootstrap sample_948	0.054	0.057	0.086	0.038	0.036	0.035	0.034	0.029	0.161	0.057	0.009	0.152	0	0	0.009	0.002	0	0	0.026	0.008	0.143	0.106	0.207	0.086	0.018	0.014	0.017	0.011	0.054	0.092	0.052	0.055	0.036	0.021	0.069	0.013	0.071	0	0.034	0.006	0	0	0.026	0.004	0.339	0.199	0.198	0.329	0.089
Bootstrap sample_949	0.089	0.085	0.034	0.03	0.071	0.043	0.017	0.04	0.125	0.035	0.009	0.163	0	0	0.017	0.002	0	0	0	0.006	0.179	0.106	0.129	0.106	0.018	0.043	0.017	0.011	0.107	0.028	0.026	0.074	0	0.028	0.095	0.032	0	0	0.017	0.006	0	0	0.017	0.01	0.393	0.191	0.164	0.367	0.054
Bootstrap sample_950	0.036	0.057	0.069	0.029	0.107	0.028	0.078	0.032	0.071	0.078	0.009	0.158	0	0	0.009	0.002	0	0	0.026	0	0.25	0.121	0.181	0.07	0.036	0.007	0.034	0.017	0.268	0.078	0.017	0.093	0.036	0.014	0.069	0.023	0	0	0.026	0.013	0	0	0.034	0.015	0.286	0.241	0.224	0.382	0.054
Bootstrap sample_951	0.107	0.043	0.069	0.023	0.071	0.014	0.06	0.029	0.071	0.035	0.026	0.173	0	0	0.009	0.004	0	0	0.017	0.008	0.196	0.071	0.224	0.118	0.018	0.035	0.017	0.017	0.054	0.071	0.017	0.055	0	0.021	0.095	0.032	0.054	0	0.034	0.01	0	0	0.017	0.002	0.321	0.17	0.172	0.367	0.143
Bootstrap sample_952	0.054	0.028	0.06	0.034	0.036	0.028	0.034	0.032	0.089	0.028	0.017	0.154	0	0	0.026	0.002	0	0	0	0.01	0.25	0.085	0.198	0.099	0.018	0.007	0.009	0.023	0.107	0.099	0.069	0.097	0.036	0.028	0.052	0.046	0.018	0	0.026	0.013	0	0	0.017	0.008	0.411	0.22	0.207	0.338	0.054
Bootstrap sample_953	0.054	0.021	0.043	0.034	0.054	0.021	0.034	0.029	0.107	0.064	0.034	0.156	0	0	0	0.004	0	0	0.026	0.006	0.161	0.085	0.138	0.108	0	0.007	0.017	0.015	0.179	0.071	0.052	0.082	0.036	0.035	0.043	0.036	0	0	0.009	0.004	0	0	0.017	0.01	0.375	0.213	0.129	0.361	0.036
Bootstrap sample_954	0.089	0.043	0.069	0.029	0.036	0.057	0.017	0.03	0.143	0.043	0.026	0.181	0	0	0.026	0.002	0	0	0.034	0.004	0.232	0.085	0.198	0.089	0.036	0.028	0.009	0.013	0.179	0.071	0.069	0.078	0.018	0.007	0.043	0.049	0.036	0	0.026	0.002	0	0	0.026	0	0.196	0.128	0.138	0.346	0.036
Bootstrap sample_955	0	0.071	0.034	0.025	0.143	0.043	0.026	0.036	0.089	0.043	0.034	0.175	0	0	0.017	0.004	0	0	0.034	0.002	0.125	0.135	0.172	0.091	0	0.05	0.009	0.017	0.125	0.071	0.009	0.059	0.018	0.014	0.034	0.038	0.036	0	0.009	0.008	0	0	0.043	0	0.304	0.149	0.138	0.352	0.071
Bootstrap sample_956	0.018	0.043	0.095	0.023	0.036	0.021	0.034	0.027	0.089	0.043	0.009	0.177	0	0	0.017	0.004	0	0	0	0.011	0.214	0.064	0.181	0.103	0.018	0.028	0.026	0.019	0.089	0.028	0.034	0.082	0.018	0.007	0.026	0.044	0.036	0	0.009	0.011	0	0	0.034	0.006	0.321	0.27	0.172	0.342	0.071
Bootstrap sample_957	0.036	0.035	0.052	0.032	0.179	0.014	0.052	0.029	0.036	0.043	0	0.156	0	0	0.017	0.006	0	0	0.034	0.006	0.161	0.078	0.155	0.11	0	0.007	0.009	0.013	0.089	0.057	0.103	0.07	0	0.021	0.052	0.013	0.018	0	0.009	0.002	0	0	0.052	0.004	0.375	0.184	0.129	0.361	0.125
Bootstrap sample_958	0.089	0.05	0.052	0.029	0.143	0.014	0.043	0.034	0.054	0.035	0.026	0.158	0	0	0.026	0.004	0	0	0.026	0.002	0.179	0.113	0.147	0.108	0.036	0.007	0.026	0.019	0.107	0.071	0.034	0.084	0	0.05	0.026	0.04	0.018	0	0.034	0.013	0	0	0.009	0.002	0.339	0.17	0.155	0.329	0.089
Bootstrap sample_959	0.071	0.05	0.095	0.046	0.089	0.014	0.06	0.027	0.036	0.057	0.034	0.181	0	0	0.009	0	0	0	0.017	0.011	0.179	0.099	0.207	0.093	0.036	0.021	0.026	0.017	0.125	0.064	0.078	0.087	0.036	0.007	0.052	0.036	0.018	0	0.017	0.004	0	0	0	0.006	0.339	0.199	0.121	0.376	0.018
Bootstrap sample_960	0.018	0.057	0.052	0.034	0.054	0.035	0.026	0.025	0.125	0.035	0.034	0.127	0	0	0.017	0.006	0	0	0.017	0.004	0.161	0.064	0.19	0.12	0	0.035	0.052	0.021	0.107	0.085	0.017	0.082	0	0.021	0.086	0.03	0.018	0	0.017	0.006	0	0	0.026	0.01	0.321	0.199	0.207	0.356	0.018
Bootstrap sample_961	0.036	0.064	0.069	0.038	0.107	0.021	0.043	0.023	0.071	0.035	0.026	0.169	0	0	0.026	0.006	0	0	0.06	0.008	0.196	0.121	0.181	0.106	0.018	0.057	0.043	0.017	0.143	0.071	0.069	0.067	0.054	0.035	0.043	0.027	0	0	0.017	0.011	0	0	0.009	0.002	0.357	0.142	0.155	0.352	0.018
Bootstrap sample_962	0	0.021	0.069	0.029	0.036	0.043	0.034	0.027	0.089	0.05	0.009	0.169	0	0	0.017	0.004	0	0	0	0.011	0.196	0.085	0.112	0.12	0.018	0.028	0.009	0.027	0.071	0.057	0.026	0.076	0.018	0.014	0.052	0.029	0.018	0	0.009	0.008	0	0	0.034	0.006	0.393	0.227	0.164	0.382	0.107
Bootstrap sample_963	0.036	0.028	0.121	0.027	0.107	0.05	0.009	0.032	0.018	0.043	0.026	0.165	0	0	0	0.004	0	0	0.026	0.006	0.054	0.092	0.198	0.105	0.036	0.007	0.017	0.019	0.071	0.035	0.052	0.076	0.036	0.014	0.034	0.019	0.036	0	0.017	0.002	0	0	0.034	0.006	0.393	0.177	0.121	0.376	0.036
Bootstrap sample_964	0.018	0.014	0.086	0.04	0.054	0.021	0.043	0.038	0.125	0.035	0.009	0.16	0	0	0.034	0	0	0	0.017	0.004	0.125	0.078	0.181	0.084	0.054	0.014	0.034	0.017	0.089	0.099	0.043	0.065	0.018	0.05	0.086	0.032	0	0	0.026	0.01	0	0	0.034	0.002	0.411	0.241	0.172	0.335	0.107
Bootstrap sample_965	0.036	0.035	0.043	0.044	0.071	0.028	0.034	0.051	0.054	0.057	0.026	0.148	0	0	0.017	0.004	0	0	0.026	0.008	0.143	0.113	0.224	0.099	0.018	0.014	0.026	0.013	0.054	0.071	0.009	0.078	0	0.021	0.086	0.034	0.054	0	0.026	0.015	0	0	0.017	0.01	0.464	0.149	0.112	0.331	0.071
Bootstrap sample_966	0.071	0.043	0.06	0.034	0.071	0.043	0.06	0.036	0.125	0.057	0.017	0.158	0	0	0.009	0.004	0	0	0.026	0.008	0.179	0.092	0.216	0.084	0.018	0.035	0.009	0.019	0.071	0.078	0.069	0.08	0.018	0.014	0.026	0.038	0.054	0	0.034	0.004	0	0	0.043	0.006	0.321	0.142	0.121	0.39	0.125
Bootstrap sample_967	0.054	0.028	0.086	0.029	0.107	0.05	0.043	0.036	0.089	0.057	0.034	0.184	0	0	0.009	0.004	0	0	0.026	0.002	0.125	0.092	0.164	0.089	0.054	0.043	0.043	0.015	0.071	0.05	0.026	0.057	0.018	0.028	0.034	0.025	0	0	0.069	0.01	0	0	0.017	0.002	0.429	0.199	0.147	0.338	0.054
Bootstrap sample_968	0.036	0.035	0.052	0.034	0.071	0.05	0.052	0.032	0.089	0.043	0.017	0.148	0	0	0.017	0.002	0	0	0	0.01	0.179	0.106	0.172	0.089	0.054	0.021	0.026	0.017	0.143	0.078	0.052	0.068	0.036	0.014	0.034	0.029	0	0	0.026	0.01	0	0	0.043	0.004	0.321	0.184	0.241	0.361	0.107
Bootstrap sample_969	0.054	0.035	0.052	0.029	0.089	0.021	0.052	0.048	0.143	0.106	0.052	0.152	0	0	0	0.008	0	0	0.017	0.002	0.107	0.106	0.147	0.091	0.054	0.028	0.026	0.017	0.161	0.057	0.069	0.087	0	0.014	0.052	0.034	0.018	0	0.017	0.004	0	0	0.017	0.004	0.357	0.248	0.138	0.359	0
Bootstrap sample_970	0.018	0.035	0.086	0.027	0.036	0.035	0.052	0.051	0.125	0.043	0.052	0.158	0	0	0	0.01	0	0	0.009	0.006	0.196	0.099	0.207	0.097	0.018	0.028	0	0.025	0.161	0.028	0.06	0.074	0.054	0.014	0.103	0.038	0	0	0.026	0.002	0	0	0.06	0.006	0.321	0.156	0.103	0.346	0.018
Bootstrap sample_971	0.071	0.021	0.052	0.03	0.018	0.021	0.043	0.032	0.107	0.043	0.017	0.183	0	0	0.017	0.002	0	0	0.017	0.006	0.179	0.128	0.216	0.108	0.054	0.021	0.017	0.017	0.054	0.085	0.043	0.076	0	0.021	0.052	0.049	0.054	0	0.034	0.004	0	0	0.017	0.006	0.375	0.184	0.095	0.34	0.054
Bootstrap sample_972	0.054	0.028	0.078	0.029	0.054	0.028	0.017	0.032	0.089	0.021	0.017	0.158	0	0	0.009	0.002	0	0	0.017	0.008	0.143	0.064	0.138	0.082	0.018	0.007	0.009	0.008	0.089	0.085	0.017	0.087	0	0.014	0.069	0.03	0	0	0.009	0.004	0	0	0.034	0.004	0.429	0.255	0.164	0.403	0.054
Bootstrap sample_973	0.018	0.057	0.086	0.025	0.018	0.043	0.06	0.03	0.054	0.064	0.009	0.144	0	0	0.026	0.002	0	0	0.026	0.011	0.232	0.057	0.172	0.103	0.018	0.014	0.034	0.023	0.054	0.078	0.017	0.078	0	0.028	0.069	0.042	0.018	0	0.043	0.002	0	0	0.026	0.002	0.393	0.17	0.103	0.367	0.054
Bootstrap sample_974	0.036	0.057	0.034	0.019	0.054	0.043	0.06	0.038	0.161	0.057	0.017	0.169	0	0	0	0.011	0	0	0.026	0.008	0.125	0.128	0.172	0.059	0.018	0.028	0.034	0.019	0.179	0.078	0.06	0.091	0	0	0.043	0.038	0.018	0	0.009	0.006	0	0	0.034	0.006	0.375	0.184	0.121	0.317	0.071
Bootstrap sample_975	0.036	0.057	0.034	0.034	0.071	0.043	0.034	0.053	0.107	0.05	0.017	0.175	0	0	0.034	0.002	0	0	0.017	0.002	0.196	0.092	0.155	0.135	0.071	0.007	0.034	0.015	0.089	0.078	0.043	0.072	0.018	0.007	0.052	0.032	0.018	0	0.009	0.006	0	0	0.026	0.008	0.411	0.142	0.19	0.34	0.018
Bootstrap sample_976	0.036	0.014	0.069	0.036	0.125	0.05	0.043	0.029	0.071	0.043	0.026	0.152	0	0	0.043	0.008	0	0	0.069	0.01	0.321	0.106	0.164	0.08	0.018	0.007	0.017	0.015	0.107	0.064	0.052	0.078	0.018	0.043	0.052	0.017	0	0	0.026	0.013	0	0	0.026	0.006	0.304	0.227	0.129	0.333	0.089
Bootstrap sample_977	0.018	0.035	0.086	0.034	0.036	0.021	0.017	0.025	0.089	0.043	0.026	0.133	0	0	0.043	0.008	0	0	0.026	0.01	0.143	0.064	0.19	0.101	0	0.021	0.017	0.011	0.179	0.064	0.052	0.072	0.018	0.021	0.043	0.027	0.018	0	0.017	0.006	0	0	0.043	0.002	0.411	0.149	0.19	0.35	0.054
Bootstrap sample_978	0.054	0.043	0.052	0.048	0.054	0.021	0.034	0.036	0.018	0.057	0.026	0.144	0	0	0.009	0	0	0	0.017	0.004	0.125	0.092	0.19	0.114	0	0.014	0.009	0.017	0.107	0.05	0.069	0.097	0.018	0.021	0.052	0.04	0.054	0	0.026	0.01	0	0	0.034	0.008	0.411	0.149	0.198	0.327	0.054
Bootstrap sample_979	0.036	0.05	0.017	0.03	0.054	0.021	0.034	0.034	0.143	0.043	0.026	0.143	0	0	0.043	0.01	0	0	0.017	0.004	0.161	0.085	0.164	0.122	0	0.043	0.034	0.015	0.089	0.035	0.052	0.067	0	0	0.052	0.042	0.018	0	0.034	0.006	0	0	0.034	0.008	0.393	0.156	0.147	0.369	0.018
Bootstrap sample_980	0.018	0.085	0.043	0.023	0.089	0.043	0.034	0.04	0.071	0.085	0.026	0.173	0	0	0	0.002	0	0	0.034	0.006	0.214	0.092	0.181	0.089	0	0.021	0.009	0.025	0.107	0.071	0.034	0.078	0.018	0.021	0.026	0.038	0	0	0.026	0.015	0	0	0.043	0.006	0.357	0.177	0.129	0.316	0.054
Bootstrap sample_981	0.018	0.071	0.052	0.036	0.071	0.035	0.043	0.038	0.018	0.043	0.009	0.192	0	0	0.017	0.008	0	0	0.026	0.006	0.125	0.092	0.207	0.082	0	0.028	0.009	0.019	0.071	0.057	0.052	0.067	0.018	0.035	0.034	0.029	0.036	0	0.009	0.017	0	0	0.009	0	0.25	0.227	0.164	0.35	0.071
Bootstrap sample_982	0.036	0.064	0.078	0.027	0.054	0.028	0.026	0.015	0.161	0.064	0.034	0.183	0	0	0.009	0.004	0	0	0.043	0.013	0.179	0.064	0.267	0.091	0	0.021	0.017	0.021	0.089	0.064	0.026	0.093	0	0.028	0.043	0.038	0.018	0	0.026	0.008	0	0	0.052	0.008	0.375	0.163	0.121	0.333	0.018
Bootstrap sample_983	0.036	0.028	0.06	0.03	0.036	0.007	0.026	0.044	0.143	0.064	0.052	0.144	0	0	0	0	0	0	0.017	0.004	0.214	0.078	0.103	0.074	0	0.043	0.043	0.013	0.089	0.085	0.026	0.078	0	0.014	0.069	0.029	0.018	0	0.009	0.008	0	0	0.026	0.011	0.429	0.22	0.147	0.365	0.018
Bootstrap sample_984	0	0.057	0.043	0.027	0.036	0.035	0.078	0.019	0.089	0.05	0.017	0.148	0	0	0.009	0.004	0	0	0.026	0.004	0.107	0.099	0.19	0.089	0.018	0.043	0.026	0.015	0.054	0.085	0.06	0.074	0	0.014	0.078	0.032	0	0	0.009	0.015	0	0	0.009	0.002	0.393	0.113	0.121	0.367	0.036
Bootstrap sample_985	0.018	0.071	0.078	0.027	0.089	0.028	0.052	0.032	0.125	0.021	0.009	0.133	0	0	0.026	0.004	0	0	0.034	0.004	0.161	0.071	0.224	0.118	0.054	0.028	0.009	0.027	0.089	0.014	0.043	0.08	0	0.014	0.06	0.023	0	0	0.026	0.01	0	0	0	0.013	0.464	0.234	0.155	0.365	0.071
Bootstrap sample_986	0.089	0.05	0.052	0.03	0.089	0.028	0.043	0.023	0.089	0.057	0.009	0.144	0	0	0.009	0.002	0	0	0.026	0.011	0.161	0.106	0.164	0.12	0	0.014	0.026	0.023	0.089	0.071	0.034	0.074	0.018	0.028	0.026	0.032	0	0	0.043	0.008	0	0	0.026	0.002	0.25	0.22	0.129	0.323	0.018
Bootstrap sample_987	0.018	0.021	0.026	0.025	0.054	0.043	0.078	0.04	0.107	0.057	0.009	0.169	0	0	0.034	0.002	0	0	0	0.004	0.268	0.078	0.198	0.086	0.018	0.014	0.026	0.008	0.107	0.064	0.069	0.076	0	0.021	0.052	0.036	0.036	0	0.034	0.011	0	0	0.034	0	0.339	0.206	0.198	0.367	0.054
Bootstrap sample_988	0.071	0.021	0.043	0.032	0.089	0.028	0.06	0.036	0.089	0.043	0.026	0.162	0	0	0.009	0.002	0	0	0.034	0.004	0.143	0.099	0.147	0.074	0.018	0.007	0.026	0.01	0.089	0.064	0.052	0.091	0.036	0.007	0.052	0.034	0	0	0.043	0.011	0	0	0.043	0	0.339	0.27	0.19	0.35	0.018
Bootstrap sample_989	0.089	0.014	0.026	0.021	0.054	0.028	0.026	0.038	0.125	0.057	0.009	0.156	0	0	0.026	0.004	0	0	0.052	0.006	0.125	0.085	0.181	0.106	0.018	0.014	0.026	0.021	0.107	0.092	0.043	0.065	0.018	0.021	0.086	0.027	0.018	0	0.017	0.01	0	0	0.034	0.004	0.411	0.142	0.241	0.335	0.036
Bootstrap sample_990	0	0.043	0.043	0.032	0.054	0.014	0.043	0.03	0.071	0.05	0.026	0.167	0	0	0.017	0.004	0	0	0.043	0.006	0.143	0.135	0.172	0.116	0.018	0.028	0.017	0.011	0.125	0.106	0.06	0.089	0.018	0.014	0.06	0.023	0	0	0.009	0.01	0	0	0.026	0.008	0.357	0.248	0.233	0.375	0.107
Bootstrap sample_991	0.054	0.021	0.06	0.011	0.143	0.035	0.034	0.034	0.054	0.028	0.017	0.186	0	0	0.052	0.006	0	0	0.026	0.004	0.214	0.057	0.172	0.106	0.036	0.007	0.009	0.021	0.107	0.099	0.034	0.093	0.036	0.028	0.078	0.046	0	0	0.026	0.004	0	0	0.034	0.008	0.339	0.206	0.181	0.407	0.036
Bootstrap sample_992	0.071	0.064	0.078	0.036	0.054	0.057	0.043	0.034	0.143	0.05	0.009	0.167	0	0	0.009	0.011	0	0	0.026	0.002	0.179	0.057	0.172	0.12	0.036	0.021	0.009	0.011	0.089	0.099	0.069	0.082	0.018	0.05	0.069	0.03	0.018	0	0.017	0.01	0	0	0.034	0.002	0.304	0.199	0.086	0.369	0.018
Bootstrap sample_993	0.018	0.021	0.034	0.029	0.071	0.028	0.06	0.029	0.071	0.064	0.017	0.16	0	0	0.009	0.008	0	0	0.026	0.008	0.125	0.078	0.233	0.106	0	0	0.026	0.027	0.107	0.05	0.052	0.08	0.018	0.028	0.052	0.051	0	0	0.026	0.008	0	0	0.043	0.002	0.411	0.17	0.121	0.38	0.089
Bootstrap sample_994	0.071	0.043	0.095	0.03	0.071	0.035	0.034	0.023	0.071	0.057	0.017	0.165	0	0	0.009	0.004	0	0	0.009	0.008	0.268	0.121	0.129	0.127	0.018	0.021	0.017	0.023	0.125	0.071	0.043	0.068	0.018	0.028	0.017	0.029	0.018	0	0.043	0.006	0	0	0.034	0.01	0.339	0.22	0.233	0.333	0.071
Bootstrap sample_995	0.018	0.064	0.026	0.025	0.036	0.035	0.06	0.053	0.143	0.043	0.009	0.177	0	0	0	0.004	0	0	0.026	0.006	0.214	0.099	0.19	0.105	0.036	0.014	0.026	0.025	0.125	0.05	0.06	0.055	0.018	0.021	0.06	0.015	0	0	0	0.01	0	0	0.026	0.015	0.357	0.149	0.129	0.359	0.036
Bootstrap sample_996	0.054	0.043	0.052	0.03	0.036	0.028	0.026	0.04	0.071	0.05	0.026	0.158	0	0	0.026	0	0	0	0.026	0.006	0.196	0.099	0.121	0.11	0.018	0.021	0.017	0.013	0.179	0.071	0.034	0.086	0	0.014	0.078	0.027	0.036	0	0.009	0	0	0	0.017	0.011	0.375	0.199	0.155	0.388	0.036
Bootstrap sample_997	0.018	0.057	0.06	0.03	0.054	0.05	0.043	0.027	0.107	0.028	0.034	0.179	0	0	0.009	0.002	0	0	0.052	0.004	0.25	0.121	0.216	0.108	0.018	0.021	0	0.021	0.179	0.078	0.017	0.082	0.054	0.028	0.06	0.04	0.018	0	0.052	0.008	0	0	0.026	0.006	0.286	0.163	0.147	0.38	0.036
Bootstrap sample_998	0	0.035	0.078	0.036	0.071	0.043	0.052	0.03	0.089	0.05	0.009	0.156	0	0	0.026	0	0	0	0.009	0.004	0.107	0.085	0.207	0.101	0.018	0.028	0.017	0.019	0.107	0.05	0.06	0.072	0.018	0.014	0.078	0.029	0	0	0.034	0.006	0	0	0.034	0.004	0.339	0.177	0.129	0.348	0.054
Bootstrap sample_999	0.018	0.05	0.034	0.023	0.125	0.043	0.026	0.04	0.161	0.014	0.009	0.173	0	0	0.009	0.004	0	0	0.034	0.006	0.143	0.113	0.19	0.091	0.036	0	0.009	0.01	0.089	0.05	0.043	0.07	0.018	0.014	0.043	0.03	0.018	0	0.052	0.008	0	0	0.017	0.004	0.411	0.213	0.103	0.327	0
Bootstrap sample_1000	0.036	0.05	0.052	0.025	0.054	0.021	0.078	0.032	0.196	0.043	0	0.169	0	0	0.009	0.004	0	0	0.043	0.006	0.232	0.05	0.181	0.103	0.018	0.014	0.017	0.017	0.071	0.078	0.043	0.068	0.036	0	0.052	0.036	0	0	0.043	0.01	0	0	0.009	0.002	0.482	0.177	0.198	0.354	0.018
BCTW: Taiwanese; CCSN: Caucasian; AFRAM: African American; ASAM: Asian American
[truncated: 15 more columns]
